# Supplementary material for: CT-based radiomics in predicting pathological response in non-small cell lung cancer patients receiving neoadjuvant immunotherapy
Source: Front Oncol. 2022 Oct 4;12:937277. doi: 10.3389/fonc.2022.937277 (PMC9577189; doi:10.3389/fonc.2022.937277)
Supplement: Supplementary file 1 [file DataSheet_1.csv]

ID	1	2	3	4	5	6	7	8	9	10	11	12	13	14	15	16	17	18	19	20	21	22	23	24	25	26	27	28	29	30	31	32	33	34	35	36	37	38	39	40	41	42	43	44	45	46	47	48	49
1.nii.png	0.006202261999999999	0.25290447	0.093524426	0.36392134	0.6752139	0.573397	1.2095377	0.100749545	0.08852324	0.091331825	0.012946616999999999	0.02072784	0.23561336	0.32470828	0.054787315	1.6353501	0.005306361	0.0078300685	0.0024727613	0.23277886	0.17735793	0.0	0.932874	0.12707502	0.0066992943	0.0	0.011076628	0.0	0.07561973	0.12239291	0.95845485	0.8743501	0.35363683	0.016000368	1.5613624	0.043056577	0.0007686615	0.0029959264	0.005604431500000001	0.05149577599999999	0.082953334	1.4912515	0.26006144	0.0	0.0008231741999999999	0.92121536	0.65474015	3.0358074	0.0013798772
10.nii.png	0.13045919	0.47941375	0.2572993	0.23712313	0.70111877	0.5480931	0.8937823	0.08239962	0.0013173226	0.0029878597999999997	0.034256455	0.023656407	0.09400793	0.07830714400000001	0.38386598	0.79039526	0.0029951264	0.000941785	0.010985512	0.59086806	0.14608738	0.19707553	0.43862075	0.07047794	0.17654264	0.022057174	0.0068910657	0.0039139665	0.30375359999999996	0.17269929	0.62196374	0.95690286	0.38818159999999996	0.006429247	1.3591628999999998	0.1278968	0.008435942	0.00084521394	0.01470433	0.07013859	0.21510577	1.2441494	0.36718398	0.0	0.0	0.81313217	0.27036786	2.4641892999999997	0.015842983
11.nii.png	0.28860840000000004	0.12907052	0.5021691	1.6902037	0.13359955	0.119529665	0.63514924	0.10762154	0.024317328	1.1064793	0.19404766	0.27347043	0.38929594	1.008481	0.45428187	0.0068511493000000005	0.29209924	0.78263783	0.21088831	0.121560134	1.1146266000000002	0.20520827	0.63748884	1.9954310000000002	1.291776	0.27907687	1.4052726	0.09534000599999999	1.263396	1.7328113	0.3680874	1.0602124	0.053632772999999995	0.5208762	1.6097716999999998	0.66315	0.41267484	0.23307131	0.5109167	2.8174622000000005	0.14498942	0.15982375	0.50165427	0.14519076	0.0	0.75691825	0.71164906	0.46649963	0.29834628
12.nii.png	0.28483808	0.7384129	0.30998000000000003	0.73145676	0.31385009999999997	0.16221359999999999	1.8294702	0.028600134	0.09587075	1.6863758999999998	0.060518645	0.089758515	0.23272589	0.011113943999999999	1.2907276	0.30434254	0.121907234	0.8446296	0.08641233	0.5230575	1.0038619	0.18147628	0.5399081	0.22993579999999997	1.3466704	0.5668973	1.3163062	0.010659252	1.7671279	0.38866982	1.4184277	1.8002888	0.17808239999999997	0.15617263	1.6238399	0.4057228	0.05637415	0.5415135999999999	1.179151	0.34877965	0.12532747	0.31785226	1.0305915	0.21690914	0.01589959	0.15101868	0.092055604	1.9750478	1.5884781000000001
13.nii.png	0.5880555000000001	0.7157137	0.11618642	1.2417496000000001	0.15066662	0.109566785	2.5721114	0.043480475	0.17515753	1.4664278	0.4427188	0.05122555	0.09044763	0.11780939	1.1929011	0.13391694	0.4826823	1.0415522	0.007579894300000001	0.72046614	0.6911096999999999	0.07514554	0.36686668	0.24200934	0.97014916	0.20013589	0.5690951999999999	0.10088654	3.3130688999999998	0.49847913	1.3650166000000001	1.8696351000000002	0.060585047999999996	0.13048895	2.2323793999999997	0.017275952	0.07401925	1.3224171	0.75346345	0.86398065	0.36151674	1.250194	1.0987836000000002	0.29019904	0.045548535999999994	0.10126034	0.112151	2.4105651000000003	0.6481180999999999
14.nii.png	0.31260356	1.1525861000000002	0.16861027	0.34840974	0.13645196	0.010925447	0.8972379	0.0	0.17986259	0.76455945	0.17768031	0.0	0.08607422599999999	0.014988177	0.76116693	0.07292639999999999	0.06969583	0.43108454	0.04015030000000001	0.519788	0.5728009	0.011988176000000001	0.44292834	0.072182104	1.3048571000000002	0.0018368503	1.0023134	0.08499704	1.6316081	0.1828924	1.2425381000000002	1.3605795	0.052819267	0.09936548	0.73031497	0.0070453090000000005	0.022082642000000003	0.15742797	0.8054772	0.15587135	0.11613768	0.5346326	1.1260686000000002	0.092582166	0.0	0.03749717	0.123479776	2.1306643	0.6730136
15.nii.png	0.35092688	0.9778030999999999	0.29522663	0.21063048	0.4886835	0.21008274	0.32975290000000007	0.17637569	0.19106866	0.3972366	0.25895178	0.0	0.15741204	0.18835448	0.70895845	0.06479602	0.51399785	0.23802274	0.1332086	0.75467783	0.27106586	0.4299133	0.11836165	0.064320266	2.003199	0.045414485	0.19891682	0.0011729485	0.96408504	0.28296109999999997	1.243875	1.3260048999999998	0.35589054	0.063089855	1.1231354	0.07174954	0.0	0.06191007	0.25376973	0.17512597	0.7608686	0.6684687	0.7851796	0.007254628000000001	0.2017849	0.31334078	0.07300483	2.2792096	0.3524883
16.nii.png	0.11002387	0.7846766	0.4539021	0.14041258	0.6282551	0.4891219	0.8424226999999999	0.22728576	0.020352993	0.0118614165	0.04724123	0.0	0.18745583	0.25326586	0.25636446	0.600436	0.065101534	0.011887478	0.014346741000000001	0.4453228	0.10754735	0.24988723	0.6801748000000001	0.01918285	0.18190041	0.01380963	0.078694195	0.0017797183	0.5124938	0.090137124	0.92276824	0.60994506	0.32295418	0.10388239999999999	1.6694438000000003	0.021240436	0.010596442	0.06747639	0.008782594	0.24086197	0.15708254	1.2113521999999999	0.35771233	0.0041367784	0.0	0.62517554	0.20584302	2.059918	0.030576592000000003
17.nii.png	0.09503345	0.19652583	0.066330075	0.11078603599999999	0.39646903	0.59711844	0.8502844	0.059501056	0.025491994	0.13274725	0.0174527	0.0	0.01863281	0.16045405	0.14246653	0.58533627	0.013009462	0.0010595084	0.050563473	0.42708167	0.14834046	0.17588499	0.46908	0.06805136	0.048855267	0.06278911	0.035562616	0.0	0.21118227	0.38883436	0.49299937	0.5282544	0.5419440999999999	0.0	0.5270464	0.055851113	0.0	0.0024964083	0.25320145	0.009646053	0.24468948	0.6335629	0.46230114	0.0039534043	0.13625662	0.5362766	0.46812132	2.1277802	0.2501384
18.nii.png	0.11153453	1.6405156000000003	0.42333865	0.53878295	1.0081604	1.1640344	0.90404403	0.04432557	0.08835337	0.0039576874	0.122724585	0.0145978145	0.052412927000000005	0.25014523	0.5775965999999999	0.22978394	0.05785765	0.0	0.035176683	0.5783704000000001	0.11297608	0.3292	0.06174863	0.0148483	0.55765736	0.010853563	0.0010617196	0.008465796	1.075242	0.12057327	0.5433464	0.7752203000000001	0.27704167	0.051416393	1.3099851999999998	0.11735510000000002	0.0	0.093511514	0.016454507	0.24477191	0.11526505	1.2015959999999999	0.2422802	0.00034123485	0.011389453999999999	0.9120402	0.42022705	2.1384877999999996	0.08103519
19.nii.png	0.0	0.10504099	0.053646885	0.12162193	0.65483624	0.85854393	0.82429546	0.020170799	0.0075975023	0.21578883	0.020220778999999998	0.003676622	0.29162213	0.08034789	0.019022292	1.8698368000000003	0.0	0.00603432	0.0	0.18818557	0.45195118	0.0015293488	0.6038376	0.052475627999999996	0.0	0.0	0.0	0.0	0.0028948388	0.25064707	0.7162926	0.61307454	0.19790402	0.00088453584	1.4654916999999998	0.019619799999999996	0.0014063618	0.03468736	0.0033600093	0.0032139695000000003	0.08786959	1.0925611000000002	0.17322099	0.0	0.0	0.5446384	0.7812164	2.8734019	0.0061871144
2.nii.png	0.06462430000000001	1.0270418	0.19737138	0.19509736	0.6416295999999999	0.7375473000000001	0.6986679	0.018566297	0.14509957	0.035506736000000004	0.03658001	0.0	0.012217963	0.09232282	0.23153488	0.43555808	0.040107300000000005	0.014489106000000002	0.007167002	0.48064497	0.18626124	0.11171576400000001	0.35363144	0.025378997	0.19473211	0.0	0.0	0.0	0.13480513	0.22243294	0.6262802	0.9165585999999999	0.27998477	0.008878234	0.60677016	0.099338055	0.0029855152000000003	0.107287385	0.23582752	0.07840091	0.34319952	0.8129651	0.47916007	0.028782345	0.04947162	0.5008973	0.40345559999999997	2.6539528	0.07054169999999998
20.nii.png	0.4139639	1.1517273000000001	0.32416937	0.5741601	0.9626455	0.25672007	0.27289954	0.40049450000000003	0.28233203	0.2214751	0.50695306	0.024560568999999997	0.33604804	0.14049882	0.6963138000000001	0.22682622	0.38404793	0.017554956	0.3101177	1.1923101999999999	0.29647577	1.3001198999999999	0.1767575	0.06999487	1.63458	0.006320218000000001	0.11213789	0.013529517	1.9755839	0.6465774000000001	1.4358973999999998	2.1312325	0.1374996	0.012295657	0.7255769	0.17206426	0.005388981	0.112699635	0.11632783	0.45227849999999997	0.5393897	0.9667416	0.3475856	0.0	0.03282413	0.19921806	0.040154345	3.1071317	0.29769728
21.nii.png	0.09817689	1.0868906	0.6882983	0.25917977	0.82767516	0.10167842	0.08458331	0.0018656712	0.40547106	0.13718098	0.095798686	0.014380964	0.065361515	0.30140936	0.09939118	0.2162564	0.05410045	0.14126968	0.16870494	0.69972897	0.23871401	0.62921494	0.13644964	0.47133195	1.5567819999999999	0.03165286	0.6537980999999999	8.435699399999999e-05	0.21266128	0.17266779999999998	0.42677600000000004	1.4260131	0.18905334	0.07590425	1.1679747	0.20780460000000003	0.00061273907	0.24762796	0.44638357	0.34572896	0.4056905	0.80283594	0.42606866	0.047031567	0.23198499	0.59840363	0.45420668	2.194547	0.25619912
22.nii.png	0.3656302	1.2964853	0.72457284	1.0728135	0.41335335	0.856728	3.0803301	0.22961043	0.06453699	1.199547	0.20632684	0.17075951	0.3822277	0.14719331	1.9645531999999999	0.34537798	0.054303076	0.63789177	0.16745378	0.8205678	0.33556026	0.34337490000000004	1.1636618	0.3255739	1.4131415	0.4547035	0.7838484	0.27604106	3.0449965	0.6242506	0.907076	1.6865449000000001	0.388114	0.3511027	0.35827708	0.891358	0.20639694	0.95957214	0.7404273	0.6114470000000001	0.48719713	1.4844162	0.50303483	0.036278035	0.012966567	1.0488198999999998	0.17455395	2.8100913	0.43026695
23.nii.png	0.5566061	0.8671675	0.20150273	0.571855	0.115147494	0.04999985	0.92700696	0.033762466	0.61979693	1.2431177	0.28247163	0.0	0.6811102	0.15306139	0.49558094	0.13289388	0.29253507	0.5529329000000001	0.01682447	0.39097676	0.6471168	0.29935887	0.099846005	0.119331434	1.0503889	0.64998704	0.50225973	0.36354348	2.019123	0.7387151999999999	0.7697495	1.1532538	0.10369942	0.124205306	0.8454511999999998	0.25098348	0.019169963999999998	1.0109487	0.17577545	0.7751892	0.022472337000000002	0.68814546	0.3153592	0.09307869	0.04522505	0.2800459	0.08173651	1.798414	0.07597734
24.nii.png	0.00914888	0.35756212	0.10771627	0.19750747	0.68677896	0.6970883000000001	1.0705938	0.06252801	0.014997799999999999	0.07982616	0.04180838	0.0002531093	0.05149058	0.13590169	0.25878394	0.858991	0.006547383	0.0010464477999999999	0.0	0.37973014	0.21894285	0.032298482999999996	0.55667174	0.062163334	0.08175158	0.06934125	0.028260946000000002	0.0	0.09885838	0.20434152	0.5122094	0.5492361	0.3881397	0.00814418	0.58918107	0.038157955	0.008971335	0.013156606000000001	0.12260472	0.08133241	0.15362139	0.728333	0.30878752	0.0	0.00036557537	0.48781344	0.5348914	2.246744	0.19756582
25.nii.png	0.0578091	0.8399035	0.24705632	0.40944179999999997	0.83272856	0.6146723000000001	0.8240337	0.036893427	0.061780024	0.0020397735999999997	0.008935719	0.019529501	0.112467766	0.20780388	0.28303406	0.46005067	0.0	0.0052492977	0.017349241	0.2087942	0.18992436	0.16657373	0.5220688	0.01058484	0.0071286503	0.004014742	0.009769642	0.0	0.4278879	0.1379062	0.8354101	1.0673398	0.3787748	0.117029026	1.2566957	0.118635744	0.0	0.029384888999999997	0.018743226	0.20905459	0.024932297000000003	1.1533482	0.26492846	0.0	0.0	0.6115616999999999	0.2623224	2.4253392000000003	0.01725493
26.nii.png	0.045058314	0.50236267	0.11589314	0.28788778	0.9048299999999999	0.8231268	0.5616661999999999	0.016533682	0.0031013556	0.0007824247	0.025147852000000002	0.04001859	0.074327245	0.07197199	0.21611851	0.7495142	0.0011700047000000001	0.013095126	0.021586083	0.3282659	0.16042218	0.15202919	0.33860412	0.04882395	0.053505693	0.018428893999999998	0.018525679	0.007669026999999999	0.21213906	0.15669128	0.6076443	1.4524481000000002	0.37503213	0.04602313	1.3275148	0.23836836	0.0	0.06324802	0.024576003	0.1468698	0.00089195836	1.002181	0.1980961	0.0	0.0	0.82629836	0.30587602	2.6190016	0.010609083
27.nii.png	0.14400016	0.7780845000000001	0.38430977	0.49986142	0.90624714	0.5966130000000001	0.49933710000000003	0.07230346	0.02512815	0.02901921	0.04281907	0.01575824	0.068717994	0.299606	0.40944200000000003	0.37579029999999997	0.054281022000000005	0.018182248	0.07062104	0.6727895	0.051885225	0.5930218	0.26375982	0.07554659	0.63046855	0.01987684	0.0010700052	0.0	1.0723118	0.11599934	0.5074589	0.9424251	0.52720803	0.024968973999999998	1.8038634999999998	0.10863911	0.0	0.019944811	0.02399628	0.45676044	0.28581655	1.0661653	0.366323	0.0	0.0	1.0827303999999998	0.14880045	2.378578	0.04550388
28.nii.png	0.47323869999999996	0.5519630999999999	0.63846123	0.9641122999999999	0.21724772	0.480072	0.39419679999999996	0.05837877	0.60072476	0.28178266	0.08481233	0.07706809	0.6791933000000001	0.4998573	0.12348737	0.09421984	0.5215340999999999	0.57906795	0.06645262	0.62938404	0.58215	0.24494945	0.16646817	0.9666449	0.9494674999999999	0.33606806	1.365949	0.39266422	0.34270743	0.718719	0.45584688	0.9245062	0.5060609	0.33572957	0.8665364	0.46982473	0.14088269	0.56436694	0.8551191999999999	1.265566	0.51015645	0.39140952	0.47080493	0.1561881	0.0043157516	0.726164	0.15487179	1.3150991	0.21473518
29.nii.png	0.10558954	1.1421752	0.3696261	0.40843645	0.77162427	0.71280974	0.9795469000000001	0.020612972	0.07698513	0.0	0.06720681	0.0004991900599999999	0.050960608	0.14565718	0.5238452	0.30131698	0.012687887	0.0	0.03542806	0.45900398	0.07335004	0.51703656	0.14550947	0.0	0.40366146	0.0034711827	0.0039435676000000005	0.0	0.45755306	0.11053751	0.6871392	0.7284816	0.33090347	0.092942685	0.9016549999999999	0.10587125	0.0	0.06799902	0.023093117000000003	0.053569375999999995	0.09765142	0.9265955	0.34575248	0.0	0.006524686700000001	1.1116785	0.30578178	2.424941	0.0025502064000000003
3.nii.png	0.0	0.11234456	0.03591318	0.15274623	0.65858614	0.56487757	0.9697751	0.013419826999999999	0.0008675139999999999	0.16951294	0.01727228	0.0	0.09034411	0.0047336216	0.11120821	1.5920379	0.0	0.0029069729999999998	0.0070586595999999995	0.18621331	0.19005070000000002	0.0	0.3946564	0.016394347	0.0	0.0	0.0	0.0	0.098762296	0.1780475	0.7850724	1.2733514	0.09878674	0.0	1.3897083000000001	0.061927468	0.018237587	0.012536058000000001	0.0143114375	0.0	0.07408487	1.548446	0.13193353	0.0	0.0	0.3080216	0.43317235	2.880587	0.0029410971
30.nii.png	0.0	0.017279461	0.034221645	0.12718272	0.53832465	0.7877319	0.7377595	0.016292585	0.008191563	0.07087339999999999	0.0344268	0.009765084	0.41523948	0.20878616	0.04190998	2.2865949	0.0	0.004638328	0.0	0.28196657	0.30891573	0.0	0.6207406	0.20031387	0.0014230013	0.0	0.0019784959	0.0	0.019665584	0.27793354	0.8149206	0.54351044	0.22209968	0.0	1.2530806	0.011982643000000001	0.02305496	0.032974217	0.0064854147	0.0	0.113393605	1.2581328	0.28711033	0.0	0.0	0.9212851999999999	0.82757217	3.0369017000000005	0.0060999775
31.nii.png	0.0	0.27736947	0.026097457999999997	0.16467157	0.6277558000000001	0.69517314	0.88251525	0.029848557	0.0023283067000000003	0.03494799	0.053493172	0.00014466632	0.14248846	0.037044123	0.122644246	1.9184803	0.0015980322	0.005963658	0.008615209	0.20282419	0.2684882	0.0	0.38409284	0.029770516	0.0	0.0	0.006474138000000001	0.0	0.042447392	0.20399259	0.78436106	1.2299271999999999	0.12154741	0.0	1.3461716000000001	0.08529931	0.003875033	0.051356908	0.010416228	0.0	0.07441486	1.4644464	0.25354	0.0	0.0	0.66869855	0.5926951	2.9419425	0.009348097
32.nii.png	0.43352398	0.46239042	1.748637	0.7994288	0.19421025	0.20688403	0.27944168	0.011511156000000002	0.75731194	0.16661766	0.1403886	0.097736545	0.45365742	0.99894637	0.11462127	0.056147605	0.08316675	0.3132472	0.14931184	0.45731777	0.34418052	0.28564742	0.2759043	1.0584906	0.5751687	0.39767522	2.1664288	0.15049417	0.09253650000000001	0.6297383000000001	0.34261712	1.1567013000000002	0.46234727	0.23763306	1.1068198999999999	0.57564753	0.23766917	0.86008495	0.7261395	1.8031285	0.31802964	0.34058115	0.3574333	0.041894265	0.0	0.9690118000000001	0.16959739	1.2624464	0.45298156
33.nii.png	0.0023260193	0.688528	0.14577273	0.39809164	1.0665521999999998	0.84965485	1.3461253999999998	0.052158695	0.06265196	0.011236609	0.04151721	0.030309622999999997	0.21085471	0.42526063	0.26409185	1.1605058000000001	0.0014001087	0.0027293237	0.0	0.45482853	0.30630854	0.06322646	0.60941225	0.07640517	0.0056031784	0.015246983	0.0	0.0	0.19954962	0.13522036	0.9616049999999999	0.9852376	0.32533762	0.10896248	1.2697786	0.11660662	0.008835559	0.092551485	0.0060214023	0.13980785	0.100094244	1.3714503	0.28125837	0.0001675504	0.0011844769	0.63860077	0.51778275	2.6031187	0.022232737000000002
34.nii.png	0.16948342	0.45341372	0.18966052	0.45249307	0.8450767	0.67808676	0.32333022	0.025983142	0.29246655	0.11099284	0.040532444	0.007832116	0.41016805	0.06288498	0.49750257	0.41520754	0.037387125	0.26870266	0.20652416	0.45543456	1.1415286	0.46640652	0.11727930000000002	0.7011383000000001	0.91424835	0.3162158	0.7656982	0.24119548	0.8340569	0.199436	1.7030157	0.8684168999999999	0.23802793	0.022954391	0.611841	0.035758857000000005	0.46480724	0.12651454	0.84255403	0.7203114	0.0650638	0.49145618	0.27831107	0.513266	0.07904895	0.4740804	0.36638913	0.61324704	0.6340878000000001
35.nii.png	0.10354598	0.073019646	0.17758046	0.12966345	0.23572727	0.9057603999999999	1.1137476999999998	0.41795307	0.116642654	0.55489063	0.04227317	0.55705136	0.14911573	0.0	0.64418	0.7394768	0.13159433	0.0043999925	0.23601384	0.07914069	0.32097876	0.024254092999999997	0.26687008	0.81601673	0.2026488	0.18732306	1.5173216999999999	0.043424696	1.7162055	0.20192152	0.0	0.59685725	1.0817149	0.28862423	0.37240714	0.09388778	0.43190637	0.59782815	0.08811083	0.056153617999999995	0.607947	0.32458135	0.005538718000000001	0.035796076	0.018175777	0.40073574	0.04018072	0.76331764	0.08843038
36.nii.png	0.2820259	1.0028679	0.07198328	0.81240517	0.073899455	0.41702932	1.3580531999999998	0.13350984	0.2966264	0.90501356	0.059322234	0.08772084	0.40902790000000006	0.27705508	0.7138619	0.29822856	0.30859476	0.49112117	0.24135432	0.59887993	0.7042593	0.036709636000000004	0.58103895	0.91271067	0.9184440999999999	1.0153351000000002	1.6460658	0.35051355	1.2607771	0.80433315	1.2862628999999999	1.106639	0.26551387	0.08058857	1.2674576000000002	0.25961965	0.31417740000000005	0.39036518	1.2421286	1.037259	0.49333677	0.43065829999999994	1.1385973999999999	0.18487322	0.0	0.74932283	0.25582138	1.8920702	0.67262733
37.nii.png	0.06761487	0.50334364	0.40808130000000004	0.24884483	0.42227945	0.30748683	0.7520846	0.38486072	0.045327887000000004	0.09642042	0.094847925	0.03991849	0.17959137	0.9424309999999999	0.25757217	0.44800818	0.078029834	0.028734972999999997	0.06733623	0.38376772	0.33443213	0.5108149000000001	0.80248976	0.007656153299999999	0.11301035	0.0	0.011933205	0.005668026	0.6689708000000001	0.098017015	1.2607528000000001	1.110009	0.37738520000000003	0.09408875	2.2184916	0.016059674	0.01708467	0.13894093	0.010268923000000001	0.17247607	0.12476152	1.0863991000000002	0.50971663	0.00786561	0.0026468877000000003	0.58799464	0.20065346	2.0597436	0.056283504000000005
38.nii.png	0.48829234	0.32077512	0.8713653	1.9147996999999999	0.03972184	0.008354321999999999	0.48340390000000005	0.0	0.5009170000000001	1.2529006	0.08763648	0.07955882	1.0448376	1.0973705	0.03454611	0.0026855932	1.3043559	0.8632156999999999	0.26673785	0.26131836	0.4252829000000001	0.61031353	0.1471367	0.8658758	1.0860466999999998	1.2020657	1.3507696000000002	0.44270727	1.0900193	0.73875886	0.09204406	1.3093739	0.42070100000000005	1.2865673	2.574639	0.8463205	0.20634335	1.2176313	0.49434778	6.882761500000001	0.15019158	0.15250109	0.19053495	0.39346847	0.0020851702	0.76367015	0.53923297	1.4903975	0.28574902
39.nii.png	0.076286435	0.65354866	0.23734768	0.39397135	0.7822975999999999	0.711856	0.94981927	0.10465319999999999	0.019287301	0.006528531	0.07654165	0.06261959	0.23947951	0.23654263	0.3183531	1.0678438000000001	0.0024580606	0.004567867	0.024614824	0.49108526	0.16649704	0.32288498	0.39315809999999995	0.05404062	0.04172055	0.010714478000000001	0.0014500648	0.0	0.43887034	0.08587685	0.8382115	0.92237455	0.40311688	0.10135119	1.8225758	0.069932416	0.03088709	0.047103215	0.00906498	0.26428667	0.14182168	1.2298957	0.29916647	0.0013890321	0.0	0.9911367	0.40948325	2.5703125	0.0
4.nii.png	0.27361575	0.9195101999999999	0.06392752	0.33248785	1.3145513999999998	1.3289325	0.5879956999999999	0.18705063	0.6240833	0.28752768	0.49382964	0.29174498	0.74025124	0.16605225	1.1496943000000002	0.9637346999999999	0.42121777	0.32471314	0.14511177	0.7290785	0.52088785	1.0340822	0.78910446	0.7542689	1.2707398	0.044320165999999994	0.1592116	0.43977073	1.3247299	0.23697534	2.0026035	3.0008147000000003	0.45782113	0.07601566	3.0020092000000003	0.06086655	0.12379581	0.05988873	0.6686076	0.27472929999999995	0.5223854	1.3615983999999999	0.43905535	0.24945801	0.0	0.4858738	0.15164746	2.3491356	0.570861
40.nii.png	0.082510926	0.7773608	0.75145876	0.24314764	0.88531137	0.46506620000000004	1.0220689	0.35839376	0.089321464	0.07067785	0.08557148	0.058107253	0.11020517	0.37226859999999995	0.7498312	0.59778386	0.26637077	0.010781405	0.013650523999999999	0.57248425	0.08010499	0.5818011	0.19483556	0.03772146	0.34582567	0.0149187455	0.018890895	0.0	2.118506	0.07269115	1.2111185	0.99588984	0.40259057	1.2116773e-05	2.095504	0.05074296	0.022212222	0.12362083	0.005418319	1.0900121	0.66950554	1.8852810000000002	0.29910493	0.009559096	0.005902856999999999	0.781134	0.0029369096999999995	2.735297	0.019687444
41.nii.png	0.26820877	0.74229765	0.31399596	0.5385241999999999	0.17706405	0.08413463	0.61376745	0.008327328	0.36278555	0.40059137	0.14448029999999998	0.08142549	0.5890803000000001	0.32213813	0.31145495	0.0047398806	0.107443966	0.47262457	0.034656822999999996	0.16247629	0.39563003	0.20861638	0.24234198	1.0875105	0.6056916999999999	0.017739464	0.8978254000000001	0.18390787	0.84581536	0.25773907	0.67911434	1.1364063999999998	0.21080254	0.11973539	0.38858792	0.12931272	0.028201517000000002	0.34247807	0.6982201	1.2270936000000001	0.1741976	0.41472387	0.6702421	0.095565885	0.029414668999999997	0.13662092	0.31649053	1.7761438000000003	0.58820033
42.nii.png	0.94013214	0.9621773000000001	0.30692098	0.6431576999999999	0.59033465	0.0012572103999999998	1.2080898000000002	0.07044667	0.25617775	1.1557053	0.39954609999999996	0.0	0.042766463	0.07462195	1.1621868999999998	0.18051203	0.71497345	0.511315	0.03738658	0.47754717	0.991275	0.016339686000000003	0.8558853000000001	0.11506244	1.0356637	0.19156437	0.6296213	0.516476	2.2796845	0.16827317	1.5121984	1.8921298999999998	0.058018195999999994	0.19476238	1.5046871000000002	0.008708303	0.07097827	0.6236335	0.4634295	0.1301668	0.14046083	0.8319885	0.8842474	0.23873757	0.0	0.19877379	0.48799846	2.0540220000000002	0.74868417
43.nii.png	0.6411285	1.1958857	0.19369246	0.7939686	0.65585184	0.38625327	0.912207	0.38439232	0.025989207	1.9862425	0.40644255	0.072107695	0.8825393	0.9457184000000001	0.628038	0.45294300000000004	1.0936496	0.36319159999999995	0.26227358	0.56726605	0.24618492	1.7797003	0.53685004	0.19042549	1.2298850000000001	0.02712706	0.1527057	0.60255104	2.8418653	0.09381174	1.8269866999999997	1.195606	0.6742090999999999	0.08840651	1.7333018	0.14023629999999998	0.050476395	0.03796983	0.40953183	1.2311497	0.3223534	0.64995813	0.69626117	0.052190762	0.027625552999999997	0.623056	0.019348362	2.6301037999999997	0.10504443
44.nii.png	0.17077422	0.9110370000000001	0.70129573	0.47038016	0.14595391	0.25275207	0.8895493	0.003160296	0.5673272	0.26286912	0.1051645	0.08350271	0.3578896	0.31123972	0.45856678	0.041752126	0.44804546	0.37308684	0.19030526	0.46763533	0.27913663	0.051070534	0.29969072	0.6526907	0.58199966	0.16600303	1.3201903	0.047058555999999994	0.9600889000000001	0.52674115	0.71711296	1.085877	0.093915425	0.095194265	0.8945955	0.57239175	0.19389261	0.35364962	0.85278594	0.384288	0.37186772	0.3735675	0.39230666	0.049683005	0.011747953	0.27487338	0.2647757	1.9659036	0.42655509999999996
45.nii.png	0.34459034	1.0722042	0.25493225	0.37220228	0.5476173000000001	0.35727942	0.23858969	0.040557478	0.5286827	0.20170154	0.16343191	0.0	0.106015086	0.06778409	0.2797145	0.04729566	0.16140561	0.20183882	0.07642556	0.79167503	0.37952715	0.83022994	0.13425976	0.49557456	1.5919601	0.1382438	0.24744720000000003	0.06302348	0.6021890999999999	0.12719381	0.97186077	1.5311296	0.116878405	0.05567209	0.7232795999999999	0.10079269	0.0	0.2172593	0.5469234000000001	0.39646405	0.49287874	0.47840390000000005	0.42050540000000003	0.030720888	0.009969424000000001	0.18406783	0.12937383	2.3514726	0.6695704
46.nii.png	0.12249323	1.136095	0.0	0.6526979	0.3412612	1.1946219	0.6031194000000001	0.006814341	0.0014223915	0.5386656999999999	0.19276059	0.009911519	0.37769085	0.07838005599999999	0.09086587	0.15902512	0.05300179	0.23429093	0.22074462	0.61411506	0.6510282	1.490336	1.0384741	0.37839797	1.5524513	0.061690804	0.018224977	0.4186368	1.7027732	0.46574040000000005	1.2283248	1.2549992	0.1058458	0.036897723	0.8228038000000001	0.31722057	0.0	0.4091249	0.586753	1.2646973999999997	0.14521681	0.9249579	0.85124916	0.0025998326	0.028234806	0.36068565	0.13311401	3.5190744	0.180041
47.nii.png	0.0	0.16342527	0.06323683	0.11721916	0.71623915	0.75692517	1.0254101999999998	0.016626265	0.0051985867	0.22530328	0.022084545	0.0033170179999999997	0.13121758	0.012584352	0.06813904	1.8869894	0.0	0.007343729	0.0030367617	0.21911131	0.3130976	0.0	0.4089514	0.013923033999999999	0.0	0.0	0.0011605276	0.0	0.009050839	0.25286487	0.80838096	1.0108994	0.13463911	7.901698e-05	1.3125040000000001	0.067907736	0.012245056	0.034521262999999996	0.0021644533	0.0	0.059704084000000004	1.4899790000000002	0.14556347	0.0	0.0	0.46688282	0.6656105	2.9925493999999997	0.009349875
48.nii.png	0.11191612	0.7533404	1.9490255	0.6563345	0.30736685	0.27898967	0.12173324	0.0024345012	0.68944496	0.25387925	0.19798099	0.18949205	0.700851	1.7706778000000003	0.14402293	0.037343703	0.19488938	0.5012726	0.012344775	0.6650246	0.30245402	0.32402924	0.013222622	1.4867028	0.47575745	0.06370296	1.2741646	0.0024120739999999997	0.0788904	0.45966965	0.18987934	1.2898406	0.17099826	0.34504348	0.6391591	0.22611368	0.0861962	0.9378658999999999	0.60196257	1.4306982	0.72614133	0.42688775	0.22114143	0.028137577999999996	0.0	0.99839115	0.5061959	0.57841897	0.21226576
49.nii.png	0.12394079599999999	1.001747	0.23857123	0.21939594	0.6912522	0.66009665	1.0633734	0.25984633	0.16704589999999997	0.017650237	0.07374474	0.12749177	0.35078162	0.31735307	0.40558514	0.7616214	0.061732613	0.020765573	0.008861531	0.28693178	0.06874001	0.10815889	0.79996234	0.014968208	0.058735937	0.0014206498999999998	0.060154599999999996	0.009443176999999999	0.41077194	0.02748619	0.8455251	0.6247256	0.34654462	0.16768295	1.7594762	0.0043557840000000006	0.031879038	0.104457065	0.0007366842	0.1458161	0.10541176	1.29128	0.20015436	0.026462742999999997	0.0095428955	0.53925395	0.22975571	1.9079896	0.018974805
5.nii.png	0.25587595	1.320835	0.506825	0.5683216	0.8039236	0.13351923	0.6849706999999999	0.22470711	0.03170895	0.4844191	0.28285342	0.0030134479999999997	0.0010328480999999999	0.041074942999999996	0.9074193000000002	0.09183390400000001	0.25788596	0.16779444	0.105667464	0.64436764	0.9291299999999999	0.23466541	1.1108079	0.49212295	1.3373271999999998	0.0	0.26215488	0.2383121	1.5127828	0.23078179999999998	0.88517433	1.3755339	0.21660283	0.06407024	0.66488266	0.08908327	0.14127286	0.08455673	0.46065572	0.2843723	0.068438075	0.2883108	0.71235347	0.03668296	0.0014731301999999999	0.008318612	0.2993166	2.6797535	1.0509057
50.nii.png	0.00026118633	0.30690217	0.030982519	0.37183547	0.7848854000000001	0.46983707	0.9709576999999999	0.0	0.0072445353	0.05202047	0.0053671095999999995	0.0	0.04501413	0.26132944	0.06347737	1.0786083999999998	0.0	0.00030500517000000004	0.011113863	0.097568296	0.17774141	0.0	0.32148218	0.023146432	0.0	0.0	0.00013662328000000002	0.0	0.1818309	0.1401478	0.78538394	1.1891083999999998	0.053686455	0.027689712000000002	1.3330142	0.05520109	0.0019138787	0.020446597	0.013342203	0.017894883	0.00901368	1.4267566999999999	0.10406101	0.0	0.0	0.27201790000000003	0.26454629999999996	2.9819949	0.010019128
51.nii.png	0.035454996	0.55066895	0.20787041	0.2526424	0.81356347	0.4784748	0.38946748	0.027002112999999998	0.0028985566	0.0034447731	0.008268242	0.10996279	0.020769443000000002	0.24019557	0.2593342	0.55200213	0.0	0.0064375876	0.058884066	0.28839678	0.11482392	0.16109383	0.22107606	0.26225570000000004	0.15957943	0.014863969	0.20528696	0.0	0.44323325	0.27179240000000005	0.5432977	1.2510132999999999	0.5735351	0.012001283500000001	1.2735025	0.25653089999999995	0.0	0.032544593999999996	0.011159473	0.33398998	0.024379611000000002	0.6720916	0.27066052	0.0	0.0	1.1408280000000002	0.22162795	2.8278005	0.023341244
52.nii.png	0.25303164	0.7210976	0.12454236	0.10884559	0.48540327	0.051108938	0.29004762	0.13247113	0.06372453	0.30032504	0.108933315	0.0	0.17981514	0.0027970176	0.29885718	0.005737761	0.15158370000000002	0.36471543	0.09026158	0.19933352	0.50893384	0.07325323	0.6879023	0.026718315	1.0934	0.19840528	0.3348676	0.07698426	1.1072427	0.46408182	0.6294728	1.2084011000000001	0.29927155	0.14909762	0.42176566	0.14552483	0.0013760629999999999	0.08249825	0.4625543	0.013103305	0.10608202	0.42815936	0.7989041	0.16256157	0.0030789487	0.0	0.15494426	1.9449041	0.95662034
53.nii.png	0.49554187	2.264724	0.8440456000000001	0.7090441	1.0169631	1.1127326000000002	0.64892066	0.0	0.04727651	0.43467778	0.13493301	0.0001782483	0.0039397446000000004	0.07327814	0.7070098000000001	0.26585853	0.20822552	0.09759323	0.15961783	0.47990379999999994	0.12340565	0.5273228	0.10486488	0.23295446	1.0014867	0.0	0.07912594	0.0	1.8701481	0.25032306	0.5979713000000001	1.0013437	0.43237063	0.0	0.6928368	0.23029834	0.0	0.24582969	0.06955736	0.16042817	0.23690909	1.1428343	0.16065432	0.0	0.3256776	0.58358556	0.5953924	2.939658	0.06294714
54.nii.png	0.7700618	1.3402252000000001	0.2843636	1.0556575000000001	0.092404686	0.17297141	2.1628292	0.13459398	0.6566215	1.4852597	0.30277637	0.042171165	0.29820797	0.23115595	1.6699182000000001	0.005349563000000001	0.8029884	1.2202533000000002	0.026933625	0.041198272	1.0648893999999998	0.08234127	0.12384188	0.46171892	1.4730450000000002	0.41025059999999997	0.7190095999999999	0.057355805999999995	1.8138032	0.71711373	0.92816794	2.1121387	0.20654736	0.30140847	1.1044851999999998	0.05246797	0.14367458	0.56963754	0.5725136	1.1041708000000001	0.24587296	0.58909935	0.8272975	0.15832373	0.07394119	0.32642737	0.5042484	1.921903	0.30498514
55.nii.png	0.0021253766	0.8771419	0.15639171	0.46872783	0.8871322	0.9244585	1.567693	0.15539366	0.09743436400000001	0.013892108	0.04649521	0.013612126	0.34624309999999997	0.5806679	0.25136003	1.0695697	0.0	0.017059376	0.0009072496	0.2990607	0.20989354	0.05546767	0.6367271	0.00074518746	0.0	0.0	0.0	0.0	0.10773248	0.09698198	0.96320033	0.74803287	0.29684502	0.20061113	1.5158336000000001	0.097985975	0.0014652973999999999	0.06823141	9.9160236e-05	0.21878193	0.051239647	1.5901265	0.25129637	0.025564995	0.002231365	0.67303497	0.56740415	2.6438622000000005	0.018268788
56.nii.png	0.0	0.42175470000000004	0.13459076	0.3379847	0.9320653	1.0113494	1.4299176000000002	0.011589308000000001	0.057313677	0.06919178	0.08344746	0.021088053	0.12812383	0.4216719	0.35156748	1.0333321	0.0	0.011818233000000001	0.0	0.25644493	0.21686116	0.0	0.57660294	0.014820813	0.003045952	0.0	0.0	0.0003284721	0.12794618	0.18856762	1.0075085	1.0748973999999998	0.25428873	0.06652341	1.3126826999999999	0.09005271	0.00418207	0.033205245	0.00029221116	0.12508155	0.07843975	1.2095957	0.15946731	0.00027298142000000005	0.0	0.645573	0.5569464	2.6986727999999998	0.0219553
57.nii.png	0.0	0.072523445	0.0	0.09487295	0.6853423000000001	0.75541544	0.8169963000000001	0.0	0.0005198713	0.16351584	0.02283208	0.0017366577	0.20669384	0.0	0.043249555	1.7045828	0.0	0.006706338399999999	0.0006483147	0.16822320000000002	0.32634047	0.0	0.4926689	0.05316771	0.0	0.0010096814	0.0	0.0	0.006413493	0.23261572	0.78477013	1.0416259	0.08962253	0.0	1.4088596000000002	0.05822783	0.032471843	0.031662352000000005	0.0036544525	0.0	0.06868935400000001	1.2949979999999999	0.11149311	0.0	0.0	0.33370677	0.7346444000000001	2.8209767000000006	0.018476252
58.nii.png	0.4496527	0.56428534	0.40965470000000004	0.80871946	0.315594	0.25044906	0.019355081	0.00699625	0.31351799999999996	0.04189768	0.0069596465000000005	0.062587276	0.36712828	0.48222774	0.011243437	0.12748319	0.028046364	0.21342870000000003	0.14260766	0.30591893	0.70364183	0.20519821	0.02959467	0.71899766	0.90150064	0.09885263400000001	0.8396190999999998	0.14530651	0.2904355	0.29473546	0.25351724	0.81991214	0.10963865	0.09668682	0.9268008	0.42120740000000007	0.06730451400000001	0.2121742	0.7762479999999999	0.15311141	0.37306490000000003	0.24722114	0.31661496	0.09236918	0.0	0.47743055	0.1641484	1.4030058	0.22674161
59.nii.png	0.053101237999999995	1.5592033	0.31361023	0.16729589999999997	0.83802575	0.299698	0.49276440000000005	0.20548260000000002	0.60884434	0.15821928	0.35536015	0.031150143999999998	0.18173023	0.3614018	0.53529143	0.31063092	0.16900012	0.05999513	0.053260166	0.6555085	0.21414827	0.170714	0.06868032	0.13971414	1.2304538	0.0074397777000000005	0.21046245	0.022845056000000002	1.06739	0.25989789999999996	1.0654643	1.3303751	0.46743906	0.034471754	1.299683	0.13329953	0.036787484	0.18545166	0.17712879999999998	0.043840453	0.3900135	0.8382056999999999	0.29327047	0.021106059	0.077292636	0.27610245	0.28364807	2.1515396	0.076033756
6.nii.png	0.3497145	0.5480406999999999	0.916668	1.5312142	0.16268182	0.15310739999999998	0.6956906	0.006759851999999999	0.35889184	1.1644709	0.06850989	0.09557717	0.43585652	0.85538375	0.33942449999999996	0.07100151	0.87865186	0.7218491	0.11929821	0.18795459	0.36969644	0.21179327	0.26874190000000003	0.9718745000000001	1.1732655	0.5684724	1.4014786	0.41449395	1.2741976000000002	0.77413416	0.29370463	1.0383604	0.1493026	0.40341756	1.9015645	0.9297343000000001	0.31182906	0.77096224	0.49697879999999994	2.5893137000000004	0.5272185	0.6419476	0.17133877	0.020552093	0.0	0.9528370999999999	0.39128178	1.5792241000000002	0.093965724
60.nii.png	0.076808505	0.7551475999999999	0.34338734	0.498985	0.21056531	0.103789404	0.9328586999999999	0.20492466	0.9868437	0.3664628	0.09391323	0.0013438251000000001	0.6895706	0.2343466	0.91912377	0.018075578000000002	0.0514116	0.830558	0.10418953	0.5318953000000001	0.6849521	0.09251131	0.25955087	0.51674056	1.1658496999999999	0.33482632	0.71358156	0.09990938	1.5624025	0.69512224	0.9152254000000001	1.917054	0.021501439	0.10814737	1.3314378	0.19561684	0.009985627	0.44692394	0.7602747	0.8857696	0.38650742	0.5017174	0.73842883	0.46895105	2.2517783e-05	0.17961895	0.35481516	1.6552601000000002	0.58019674
61.nii.png	0.0	0.119902514	0.036258996	0.07907813	0.61847156	0.8052857	0.7993960999999999	0.019999653	0.0	0.20070729999999998	0.0542524	0.012825083999999999	0.3018361	0.0	0.075687245	2.1579043999999996	0.0	0.008098094	0.0015749088000000001	0.3027262	0.43233109999999997	0.0	0.46220788	0.0775855	0.00041220502999999995	0.0036560318	0.0020545789000000004	0.0	0.00078135304	0.28663296	0.7778478	0.9773277	0.15572888	0.0	1.40513	0.04526284	0.04360123	0.026948422000000003	0.004320997	0.0	0.08259153	1.2790363	0.19251123	0.0	0.0	0.5547706	0.8566983	2.945271	0.0070510543999999994
62.nii.png	0.28209758	0.31101558	0.90780467	1.0261354	0.41519609999999996	0.5681454	0.017320441000000002	0.024411263	0.31706935	0.3197764	0.004851439	0.023012044	0.27420187	0.22876842	0.0033261895	0.007903681999999999	0.010551075	0.47811750000000003	0.013009801999999999	0.45773005	0.51404166	0.4614438	0.0013433829	0.88147503	1.2038988000000002	0.26457283	0.43028262	0.117349476	0.24298294	0.29886186	0.28750372	0.93060744	0.08734391	0.41721123	0.9073553	0.14127895	0.044216677999999995	0.2525713	0.84538496	0.3595345	0.48895964	0.2080971	0.44281957	0.06991864	0.0038108418	0.53755414	0.39901572	1.4021046	0.24054964
7.nii.png	0.32515728	1.0179514	1.1930404	0.5688721	0.3508755	0.17230417	0.25932357	0.03269158	0.08176612	0.8018529000000001	0.16437548	0.0045189406	0.3006219	0.14203066	0.21151379	0.0040255429999999995	0.044806715	0.38580918	0.0	0.5608181999999999	0.5795627	0.19249032	0.4975198	0.70003414	0.9213363999999999	0.47738677	0.7173510999999999	0.29913579999999995	0.73838115	0.5919211	0.24195679	0.920356	0.4455226	0.15755874	0.8104479	0.13784327	0.06413207	0.34875798	1.1366281999999999	0.5489278000000001	0.17690423	0.30554494	0.84294915	0.16907329999999998	0.019990891	0.48120969999999996	0.27361295	1.2296506	0.8286806999999999
8.nii.png	0.7941698	0.51950306	1.8493157999999998	1.0270636	0.020053836999999998	0.038218487	0.44821540000000004	0.025673341000000002	0.16618143	0.8643224	0.11033602	0.31450218	0.8860819999999999	0.85965455	0.20175458	0.14512283	0.2928284	0.5224058	0.41214553	0.473674	0.28804713	0.44541922	0.32530707	1.5483825	0.8375236999999999	1.410121	2.7122006	0.51277804	2.1815536	0.8682081	0.0	1.0191303	1.0835392	0.4763406	2.0289241999999996	1.6771744	0.51692945	1.3707004999999999	0.19202831	4.582574	0.7684776999999999	0.1760158	0.117166065	0.2295974	0.02081999	1.0742059	0.004172309	0.77616924	0.09794369
9.nii.png	0.00812129	0.24428277	0.20870839	0.31341496	0.48445883	0.6638624	1.0910336	0.12552969	0.030434173	0.11255879	0.059018522999999996	0.030465119	0.31177193	0.23626879	0.24431668	1.5122951	0.014929059	0.0031745494	0.0	0.29066813	0.26302359	0.11786086	0.75901866	0.19874623	0.0019822996	0.0	0.0	0.0	0.1262886	0.18646209	0.98055655	0.9646821	0.23306350000000003	0.0	1.1980346000000002	0.11464331	0.010191515	0.018299809	0.0056530059999999995	0.08767760000000001	0.2625106	1.4071168	0.29823604	0.0	0.0	0.60562646	0.5083373999999999	2.8142312	0.0021644149
[truncated: 1,999 more columns]
