# Supplementary material for: CT-based radiomics in predicting pathological response in non-small cell lung cancer patients receiving neoadjuvant immunotherapy
Source: Front Oncol. 2022 Oct 4;12:937277. doi: 10.3389/fonc.2022.937277 (PMC9577189; doi:10.3389/fonc.2022.937277)
Supplement: Supplementary file 2 [file DataSheet_2.csv]

ID	exponential_firstorder_10Percentile	exponential_firstorder_90Percentile	exponential_firstorder_Energy	exponential_firstorder_Entropy	exponential_firstorder_InterquartileRange	exponential_firstorder_Kurtosis	exponential_firstorder_Maximum	exponential_firstorder_Mean	exponential_firstorder_MeanAbsoluteDeviation	exponential_firstorder_Median	exponential_firstorder_Minimum	exponential_firstorder_Range	exponential_firstorder_RobustMeanAbsoluteDeviation	exponential_firstorder_RootMeanSquared	exponential_firstorder_Skewness	exponential_firstorder_TotalEnergy	exponential_firstorder_Uniformity	exponential_firstorder_Variance	exponential_glcm_Autocorrelation	exponential_glcm_ClusterProminence	exponential_glcm_ClusterShade	exponential_glcm_ClusterTendency	exponential_glcm_Contrast	exponential_glcm_Correlation	exponential_glcm_DifferenceAverage	exponential_glcm_DifferenceEntropy	exponential_glcm_DifferenceVariance	exponential_glcm_Id	exponential_glcm_Idm	exponential_glcm_Idmn	exponential_glcm_Idn	exponential_glcm_Imc1	exponential_glcm_Imc2	exponential_glcm_InverseVariance	exponential_glcm_JointAverage	exponential_glcm_JointEnergy	exponential_glcm_JointEntropy	exponential_glcm_MaximumProbability	exponential_glcm_SumEntropy	exponential_glcm_SumSquares	exponential_gldm_DependenceEntropy	exponential_gldm_DependenceNonUniformity	exponential_gldm_DependenceNonUniformityNormalized	exponential_gldm_DependenceVariance	exponential_gldm_GrayLevelNonUniformity	exponential_gldm_GrayLevelVariance	exponential_gldm_HighGrayLevelEmphasis	exponential_gldm_LargeDependenceEmphasis	exponential_gldm_LargeDependenceHighGrayLevelEmphasis
1.nii.gz	3.9270254285435033	22.30137998106998	250426820.503715	2.2919837980058078	10.51857377724257	2.2339320260478788	27.45386365266825	15.143802766581983	5.732775902640817	17.450211608209973	0.8605449778835954	26.593318674784655	4.27798957756223	1015.166512125174	-0.6135426377916748	6761524153.600306	0.233077613507426	46.1070449939826	14.240836403417521	49.84018405265171	-5.791283993310741	4.2082981673843305	2.669824451805666	0.22154551059303104	1.1725324571696516	2.01013109478758	1.283751330572741	0.5987625973775097	0.5558400650398171	0.9396818051122396	0.8558883752987179	-0.0664457514582684	0.49457146478654646	0.418410694180813	3.721653601653404	0.0838017323593292	4.191907284185218	0.19310408398766196	2.890800795616838	1.7195306547974987	5.335695507722189	22.02880658436214	0.09065352503852732	17.91894866974885	56.63786008230453	1.976866670053684	14.502057613168724	53.2798353909465	940.6584362139918
10.nii.gz	1.9053581760724339	20.004338041394508	20425341.91678039	2.2037016960573466	13.01791651556303	1.8798563920679503	26.016727081117697	10.550014784034605	6.533886128827452	9.530634859661648	1.5695224888079065	24.44720459230979	5.408430061826283	1010.5776050551583	0.40550456111371025	551484231.7530705	0.26	55.76345900711629	6.836263736263737	27.63815131836094	1.581077371607985	2.8387598116169546	5.1692307692307695	-0.4015981665495696	1.7703296703296703	1.2068358981161955	1.683940345368917	0.4931318681318681	0.42527870319725525	0.8919148335730933	0.7977219209362065	-0.6171501791565421	0.8794598611976502	0.36859294871794873	2.6829670329670328	0.26038069073783365	2.1821674320021303	0.3263736263736264	1.1931564429911425	2.0019976452119312	2.9464393446710124	6.6	0.33	0.6900000000000001	5.2	2.4475	8.95	5.1	39.45
11.nii.gz	23.248180075469314	35.137776188647045	2383969246.3131394	1.512186698961982	2.3942782430286016	8.87622406377287	38.23287559022092	31.154845644185475	4.106109087023023	33.28169215777166	2.825732577459693	35.407143012761225	1.3846705014912852	1031.175343863383	-2.566288335604236	64367169650.454765	0.5390696308651398	42.274096281930916	47.03773636990026	85.51516236055168	-12.029220536522287	2.8403671742471976	1.7084679894101806	0.24835412741276092	0.6416234667233401	1.521689403117954	1.2953981580741085	0.7849293065669833	0.7691921199364532	0.9782550695738614	0.9384244091570328	-0.04509876312536302	0.3222679594890723	0.27287141386222374	6.837735412458269	0.3753520164441409	2.5138169663480734	0.5937854858816697	1.980109401691536	1.1372087909143445	5.1549414091757395	104.23371989295272	0.046491400487490064	64.87680650241398	1208.594112399643	1.669783175942851	46.015165031222125	287.1819803746655	14123.563782337198
12.nii.gz	19.3737107978507	34.99203839434338	1593729214.8628554	2.1368008656053155	7.171641236982616	3.5041807024588745	40.83233089585432	29.03823610104794	4.755086834163756	30.783472063763156	6.240246179018245	34.59208471683608	3.2053773774739707	1029.0560183709238	-1.0630984058551218	43030688801.2971	0.29072924139910156	36.59758746290344	30.329489103763965	31.327510342417046	-4.603449395974085	2.7756788290451673	2.104193299401166	0.13691411808453907	0.9654793963351062	1.8952672834147763	1.170211311754462	0.6570818887892168	0.624311272009689	0.9709763417132534	0.9040167822754109	-0.0245092239845857	0.2973010536501259	0.3933345738366321	5.491921596230293	0.13307967289171413	3.854259082761307	0.3138445245801043	2.6163622212815736	1.2199680321115833	5.70171700783894	95.27641196013289	0.06330658602002186	36.001251200317874	437.54750830564785	1.498303109237205	29.50033222591362	100.43787375415282	3483.065780730897
13.nii.gz	3.6624870076273397	12.977902079283412	432334582.7723859	1.586994644560898	3.476258808486814	4.088942838939607	23.05750494076815	8.585940469683557	2.5644840215519475	8.846816969067499	1.122715660853692	21.934789279914458	1.5842091231746322	1008.5920095942554	0.33571512795598096	11673033734.85442	0.4047446366782007	12.24250426247823	4.758516967018966	3.8986724259469727	0.42617089090701676	0.9914194518530846	0.9572382784897348	0.017613765619271356	0.6602141652924941	1.4518364371336883	0.5207466226117717	0.713774495214796	0.699300646190869	0.9663502012405101	0.896621452634932	-0.022674755964640636	0.2525080388303081	0.4513460590852849	2.179361542050153	0.20531692275235253	2.9365157906668924	0.38931140297971195	1.9949553350467193	0.48716443258570474	5.059485904264265	25.90823529411765	0.06096055363321799	28.288852595155706	172.0164705882353	0.5579737024221454	5.254117647058823	98.02117647058823	415.56
14.nii.gz	4.862358069555537	28.22534836703064	585271052.6646249	2.5742380830275837	18.482073125037047	1.4600871649903122	33.41169150478223	16.83994508007132	8.382541626498629	16.990132770116613	1.4560542185790568	31.955637286203178	7.308265469979245	1016.8814071597792	-0.04169379344778604	15802318421.944874	0.18499419395922037	84.32231681001831	18.508165207906742	147.99230104987507	-7.100919552094443	8.435168829051758	4.970084641309996	0.25970985278984304	1.6603907930063175	2.374007516514244	2.1811983527979426	0.5294806097797846	0.465816500330726	0.9196793721794511	0.8310318442909692	-0.04333887354839526	0.4317218475886034	0.33322287075352597	4.199767145969933	0.052980840551173684	4.915285549486103	0.17265626601304526	3.37743699883926	3.3513133675904383	5.59090662476851	58.71731448763251	0.10374083831737192	20.32531308918828	104.70671378091873	3.444405598771367	18.279151943462896	52.28975265017668	1609.321554770318
15.nii.gz	3.9190029310778733	20.435011342205325	1712260987.2928736	2.0876473517963294	9.955668754418868	2.114654865303543	26.284770158721994	14.074357757433456	5.316151602156619	16.49851961818733	0.9085228710353291	25.376247287686663	4.11653433535667	1014.0931798178495	-0.6376361597109883	46231046656.907585	0.2885130175220265	38.17429192606496	12.50112965484968	35.695391194929314	-5.000486813443228	3.4321862989378404	2.244352424562148	0.20960805367824503	1.0316493164130707	1.9349303293352316	1.1754949531188486	0.6398564904104288	0.6014240136637639	0.9482255673616631	0.8719267825351155	-0.027673544666216368	0.3094091671794698	0.3808684230338996	3.4933841634562075	0.12394355382894626	3.8986776656663524	0.3076580808221234	2.7379915979505145	1.419134680874997	5.666191225194274	107.88288288288288	0.06479452425398372	34.37900819738658	480.3741741741742	1.6296923950978006	12.537537537537538	98.92792792792793	1544.3705705705706
16.nii.gz	1.6679578336936987	5.613210297531447	270105180.6661229	0.7098258851941673	1.8400444624042924	3.1085321561538892	9.07780117029299	3.918759951727753	1.1766275431178463	4.026093414845306	0.6468660743832894	8.4309350959097	0.813805360201329	1003.9198930887188	0.03415032248337769	7292839877.985319	0.6872354644687013	2.2751562498670013	1.4243084879966834	0.32334156533640623	0.19755432746086515	0.3143580622158044	0.3063256407221551	0.012838034733837293	0.3063256407221551	0.8843024663035319	0.21114485911886213	0.8468371796389225	0.8468371796389225	0.9387348718555691	0.8978914530926149	-0.009442125497874957	0.0943867874521762	0.3063256407221551	1.1924904361192536	0.4785132894121581	1.4040382352995142	0.6543467435196688	1.0977125945773591	0.15517092573448987	4.610434520996599	13.932835820895523	0.05198819336155046	30.45566941412341	184.17910447761193	0.15638226776564937	1.5820895522388059	144.97761194029852	155.52238805970148
17.nii.gz	3.901385014147098	19.474976427733246	99564512.84424843	2.1201279684182195	9.172258007164466	2.0442843185984696	24.381218702759256	13.11553761478314	5.137480609544989	14.961544363774323	1.4634978458247945	22.917720856934462	3.9537556881830747	1013.1329018173426	-0.4927521600791007	2688241846.794708	0.2624083324476565	35.184188338264605	11.257018588497099	24.160119384904476	-3.281576214540933	3.0525343241961576	2.0767894047726156	0.19111247710013762	1.0649724545164538	1.8106073412561252	0.9281586543065429	0.6069639271777985	0.5678744890640577	0.932236438172023	0.8444738337921485	-0.1111735964518791	0.5806763415233903	0.44950333378411234	3.317575241524912	0.1144527590901894	3.7126985222942706	0.2637378510843274	2.594751120788778	1.2823309322421936	4.458037848061354	18.7319587628866	0.19311297693697524	15.359974492507174	25.45360824742268	1.515145073865448	11.144329896907216	37.55670103092783	572.8556701030927
18.nii.gz	3.369987370983797	9.375621269664727	1773885025.6589139	0.8215579456610071	2.0181882641462146	1717.403981963086	4364.488193099244	9.801438869049356	5.1081954758879595	7.921170817946754	0.32194858468143717	4364.166244514563	1.0064628248271894	1015.2483647378099	41.41984764033291	47894895692.79067	0.6841667057752255	11030.296160794633	5.718470253128052	593630015.8384737	682144.8711804004	785.1806286027527	785.0692063642645	0.004975738466327991	1.1112429333282061	0.7783270212593056	783.6431201145463	0.8960392225196935	0.8952225614968381	0.9994834950194603	0.9992429486251715	-0.04256301815967368	0.21232388959353685	0.19922807760769334	2.374405539003129	0.5969550589934772	1.3388800230370665	0.7638984438840738	1.0830601495005145	392.56245874175426	4.8164788307696265	73.52295177222545	0.04272106436503512	59.88182012471297	1177.4509006391634	440.86099017469195	446.5061011040093	334.0238233585125	1766.4352120859965
19.nii.gz	5.79806587873126	16.51469078477033	103513562.15173599	1.8982461323522468	6.556703705441098	2.684125449269503	20.478488470370362	12.357873360244891	3.4800665109534945	13.27542873035748	1.416198639512636	19.062289830857726	2.50524882526128	1012.36690679693	-0.647740607064697	2794866178.096872	0.30144103519262816	18.2902231065908	10.001164402024445	7.034635648749992	-1.0296778446720776	1.6416332789474757	1.2531208559460425	0.13262377809836343	0.7772460666374096	1.5668632688403044	0.6439532465841485	0.6795859985736067	0.6586355877133874	0.9571374895395761	0.8809814487580565	-0.091189226567187	0.4990210281331335	0.4634081483751077	3.146210703338921	0.12905560918151143	3.3158276683148147	0.21252160735351525	2.2754404965900688	0.7236885337233795	4.944282251086975	7.8316831683168315	0.07754141750808745	15.882756592490933	30.445544554455445	0.8612881090089206	9.801980198019802	59.495049504950494	711.8613861386139
2.nii.gz	4.093232320492162	25.63029347121011	324459630.7366574	2.6022263863478527	13.412657933966692	2.168539202575724	39.990614493439736	16.48610100812306	6.914872221494352	18.482731288945608	0.7414824658262057	39.24913202761353	5.310808487303017	1016.5190238814627	-0.2652342385546843	8760410029.88975	0.1844902430118869	66.93237022534416	17.300044104404677	94.01315921470588	-6.266939705980052	5.836214167113476	3.5226900348839107	0.24499845904611767	1.390388845199658	2.161250474256919	1.5604432457562014	0.5487968525660064	0.49798740171908346	0.9531037958881782	0.8660361354450236	-0.06923665260117341	0.5269981279637543	0.43719248320900966	4.0890498228154915	0.0508516446998853	4.860042309661554	0.1352496770556378	3.20629838464494	2.3397260504993467	5.577498189535728	30.94904458598726	0.09856383626110593	14.819789849486794	57.92993630573248	2.7164185159641363	17.127388535031848	43.038216560509554	950.8662420382166
20.nii.gz	3.5924203494551468	20.066819405671243	566106855.952874	2.1454250280123937	11.75656943604805	1.7569300311563805	25.518936389483088	13.595448701934037	5.768095690360868	16.163407334920556	1.4118242664259621	24.107112123057124	4.81578066676187	1013.6158845632663	-0.47335368657464283	15284885110.727596	0.2667217828663278	41.4278096977113	11.883779654032455	39.10770771120827	-5.7732218894077265	3.8495828744015776	1.9437064893458529	0.32870792802176313	0.9366781877056233	1.8525715190004968	1.063296975416819	0.6639433774714559	0.6293751520492716	0.9545798794599574	0.8823743659397343	-0.07595393273467121	0.5053631957006874	0.37036801925803614	3.377305502017265	0.1370190877109623	3.8345165315692595	0.3339398256361996	2.71815430644741	1.4483223409368575	5.508191598251157	46.3502722323049	0.08412027628367495	35.73998109360641	146.96370235934666	1.6560749141142486	11.582577132486389	87.78402903811252	1331.1107078039927
21.nii.gz	3.3538401500106287	23.99078774978756	345429316.6520662	2.591334431436493	13.19605712445365	3.0039234882853627	47.60246867394786	15.412507168830478	6.942512744405322	17.33334609050788	0.8516704720938959	46.75079820185397	5.312183803434066	1015.4468417960786	0.13250211264196773	9326591549.605787	0.19087547337937183	69.7287987402359	15.473161466468055	98.57078243834697	-3.336565713450543	5.568370070964874	4.192586870609111	0.14120089512344053	1.4561283125699105	2.2789319037225932	2.0493849467076064	0.5577966452859845	0.5054150146481995	0.9637320750288187	0.8852956093725541	-0.07219239593344902	0.538754649586992	0.3912123694189958	3.88934213820859	0.057717623244191246	4.768835893079803	0.12673934824797192	3.172897931630425	2.4402392353934967	5.624884084401961	30.086567164179105	0.0898106482512809	22.58047672087325	63.94328358208955	2.904397415905547	15.8	59.9910447761194	1177.3164179104479
22.nii.gz	9.143771402930204	45.13106268069088	689597372.7977381	3.3066686941959285	20.022452130791272	2.366627544440034	62.600326146053796	30.717091426936364	10.980738684800762	33.87613301764669	1.2396833039772612	61.36064284207654	8.12080818555599	1030.8024704687139	-0.48599265346164744	18619129065.53893	0.1167447370732738	176.0105648003547	52.21934384626253	662.6151276556922	-34.80254419508176	14.715862971329916	9.692230627885234	0.20619369254788034	2.3192313848921295	2.799016046871714	4.27688844048542	0.44635853064766573	0.3737172047374597	0.9514413985398876	0.8627880881663634	-0.060872257055039854	0.5611056120771567	0.3441475391083261	7.138272191470728	0.021629882750778893	6.14933321239782	0.055300588975445174	3.8740422326509734	6.102023399803789	6.012398724023616	89.77349768875193	0.13832588241718324	9.785290158380441	75.7673343605547	7.188762609775379	51.12788906009245	25.970724191063173	1670.3112480739599
23.nii.gz	9.987077530245443	30.741426025721104	843898514.4665695	2.3351164064169447	11.245719958346605	2.673571602810802	38.075397886421804	23.84372451938045	6.837375592981372	27.923968849750633	2.7203556150059147	35.35504227141589	5.039957718745505	1023.8755471165996	-1.0227157032323677	22785259890.597378	0.2554546506693415	65.16374559921027	32.10016626122768	106.09725396464805	-13.938328553741083	5.35402146801704	2.826909425650235	0.30786820483604416	1.1160128140884467	2.0131401790647967	1.576653172561336	0.6300370016780712	0.5954285156112518	0.9626314037826216	0.8922575738209952	-0.05628843657663252	0.451104413698466	0.41301291564583487	5.609589814902574	0.11210865563300622	4.068754166024254	0.25418261769302497	2.9111940258866777	2.045232723416819	5.704534712863115	50.16273291925466	0.06231395393696231	32.37847922533853	205.64099378881988	2.6488329925542997	30.19503105590062	99.82236024844721	3817.3875776397517
24.nii.gz	4.07360274465827	14.06548267265281	391676364.5545354	1.703815554491536	4.39217992956176	3.9496025916448882	26.21757450276187	9.938377563501136	2.970747445026234	10.494011373839172	1.1773282354017187	25.040246267360153	1.9733688411400394	1009.9458068104955	-0.012591886118848388	10575261842.972456	0.3663194444444444	15.00621850559844	6.924670183884356	6.693868754615519	-0.5081404646968005	1.3536029740635906	1.0811808116051496	0.11121669428000051	0.6858546604773698	1.527636569569446	0.6071308348773492	0.7152130400598057	0.6960360726761065	0.9730305544866925	0.9086920386529094	-0.03846005548351002	0.32734908121429773	0.4091095059776374	2.6183395006662726	0.19979502246145828	3.074531161870467	0.38683352572750107	2.1442212795968643	0.6086959464171849	5.240946407238762	22.541666666666668	0.05870225694444445	39.499972873263886	140.66666666666666	0.7135348849826387	6.950520833333333	117.61979166666667	1000.7682291666666
25.nii.gz	5.980539072041509	29.23327815137023	207405193.50375322	2.375887566468954	12.749011016999948	2.3445398998513016	35.782051092799804	20.86308872126263	7.387944009131267	24.83312042616146	1.665130166057106	34.1169209267427	5.534035559487748	1020.9001681286923	-0.8483012816727669	5599940224.6013365	0.25517032398171763	75.70737167550725	24.634657403753238	117.06024792928586	-13.081737529118149	6.041119151866981	5.160512106991508	0.07702127840718524	1.5937827407468004	2.316064757161529	2.60158540701175	0.5614679821841417	0.5091299927487571	0.9352073021858902	0.8556660157799248	-0.08137692567624501	0.5431401781924314	0.3499708589873166	4.93973206515683	0.09739638145684057	4.223214151774045	0.24478507924107293	2.9710809690701954	2.8004078147146223	5.143313355593381	20.12562814070352	0.10113380975227898	15.432640589884095	50.778894472361806	3.2568369485619044	25.050251256281406	43.4321608040201	1473.9949748743718
26.nii.gz	13.696833632435787	18.129203621424637	80468051.46286629	1.1417805904702658	1.7976712768205854	11.657815620124921	22.746321687028896	15.693985058299477	1.6474254581026975	16.15892838825588	2.6224520692924984	20.123869617736396	0.8131886854405715	1015.6976348408825	-2.0947828809316085	2172637389.49739	0.5463510848126233	7.41413775378422	13.638334011262277	2.9710429222555734	-0.7258358026435574	0.7809043950945174	0.833985081767996	-0.025491717944116404	0.5665810969425527	1.2647778545275428	0.5018147730046213	0.751917610393526	0.743449850011268	0.9713132477962179	0.9112680664383157	-0.0724848829061915	0.34504527370962224	0.42099478964831627	3.6933851000857105	0.2979750009734422	2.1718771631368465	0.4619541039015425	1.653461078135171	0.4037223692156284	3.9931716096382526	6.897435897435898	0.08842866535174228	11.204470742932283	42.61538461538461	0.41814595660749504	14.051282051282051	60.56410256410256	937.4358974358975
27.nii.gz	11.039109580625183	24.794165536947983	2220702784.8020935	2.049792174895235	4.6170502679807655	5.409151158420059	52.0837657232798	19.37942420364177	3.9910647961459476	20.213161597990066	0.819857633978869	51.26390808930093	2.1347931580202113	1019.3960759967873	-0.9787175805743465	59958975189.656525	0.31508556706065055	33.94926789951996	20.986425772583782	45.80783380265503	-2.9375929108244523	2.9428953160259446	1.6005407795793187	0.29519989773407906	0.8198691066132872	1.7071245889506401	0.9264245264450184	0.6846974471468849	0.6627824184686715	0.9876160633926235	0.9362301067137568	-0.05377881532345739	0.4252528828535866	0.4345068508336896	4.544301696499324	0.1314444046718975	3.7231247253931055	0.25713017104906977	2.704119843417674	1.1358590239013153	5.841059938264284	105.19279363593823	0.04922451737760329	33.547129710305036	673.3378568086102	1.4306254597068517	20.54515676181563	143.88067384183435	3176.369209171736
28.nii.gz	8.60378118061223	28.76487601774813	20768938.251573212	2.603701696057346	10.323894148723008	2.238638514680339	31.993320597877595	19.013203096751447	6.310203960998107	19.36410539221157	4.015483929681365	27.97783666819623	4.633036460866088	1019.0421544659772	-0.17539719915554458	560761332.7924768	0.18000000000000002	59.0044931594457	17.46893939393939	30.858465514310332	-0.25298347077658634	3.324875278941837	4.8266816516816515	-0.2206624293175437	1.786954711954712	1.5941408028632416	1.5003367835267185	0.45139554889554884	0.3737126172307168	0.9210768923850396	0.8123118459176152	-0.6295808993768504	0.9609642693515483	0.39978544141044137	4.151436063936064	0.1444519500160734	3.103788830997939	0.19487595737595736	1.8241893160015175	2.037889232655872	3.1841837197791856	6.3	0.315	1.39	3.6	2.3275	19.55	5.8	130.55
29.nii.gz	4.984362769172351	15.710361196875093	123698653.05581146	1.7278304761117487	5.2837439715672545	2.485549209003336	18.930042494326155	11.082898694733531	3.087073384440784	12.053968396555877	2.6730968300879105	16.256945664238245	2.1952591047696144	1011.089965243758	-0.5146233170669953	3339863632.5069094	0.3545522846800082	14.289783678940188	8.20062097417576	5.79858876637792	-0.9385065295748589	1.412637486858018	1.0910475016345424	0.12652882363430512	0.7375606500664275	1.485757353553713	0.5425122180530857	0.6856600945797295	0.6665683601235977	0.9431956749551188	0.8637594443934525	-0.05911402962054657	0.40521281796774744	0.47051462495707785	2.849278934085149	0.16936027561150183	3.130373478605613	0.3406782465239171	2.1720317422341413	0.6259212471231401	4.867695187910367	8.96694214876033	0.07410695990711016	23.28338228263097	42.900826446280995	0.7179837442797623	8.066115702479339	76.53719008264463	678.4297520661157
3.nii.gz	18.42028197687628	32.14734640147605	485462405.24973166	1.980327221503199	3.821707448371445	6.740438701235595	43.1710205307013	27.28540990506268	4.170975941887802	28.888701756940737	1.8892592709615814	41.28176125973972	2.036669800358392	1027.3037792643036	-1.8794410421493382	13107484941.742754	0.33966918714555766	37.74148690823652	37.45216154226145	49.39768275567691	-7.065101583436533	2.6470169308804725	1.8824766475887222	0.16819343964853764	0.8259393028608717	1.7273910943539903	1.1963075668225687	0.7000633335293587	0.6790495119055245	0.9797344957454736	0.9256095756685057	-0.05816160399226012	0.41870857092317765	0.40225436997341696	6.1041336677532945	0.16663319509621466	3.345066831001711	0.30439975491417165	2.433180265386473	1.1323733946172987	5.540266096019703	27.591304347826085	0.05998109640831758	29.62629489603024	156.2478260869565	1.558501890359168	36.754347826086956	107.75652173913043	4299.45
30.nii.gz	0.6148825681493381	4.439215790382431	200924434.94853598	0.11236071009937611	2.8937023951824408	1.6710271430428083	5.665738641433552	2.3073240162833035	1.326232465474011	2.004198126689765	0.44158733190345273	5.224151309530099	1.1388481903475862	1002.3084229630518	0.3459381700238449	5424959743.610472	0.97045	2.202965997236162	1.0368525555774575	0.030930809544605607	0.0322417658886228	0.035268484980780584	0.03685255557745736	0.058091735022286144	0.03685255557745736	0.22075308222037307	0.035268484980780584	0.9815737222112713	0.9815737222112713	0.9926294888845086	0.9877158148075142	-0.003888778121061335	0.03163187959053251	0.03685255557745736	1.0184262777887287	0.9286709947401004	0.25760563779783013	0.9631474444225425	0.22075308222037307	0.01803026013955949	4.326821176536424	11.09	0.05545	28.9796	194.09	0.014775	1.045	210.69	210.735
31.nii.gz	2.9059847642159475	23.336335526096967	25741280.13186815	2.1648894517332393	13.64717841213225	1.6423093277453786	24.208753295285273	14.687118824998084	7.06411115634814	17.321436500677127	1.5670019561564497	22.641751339128824	5.719611114203079	1014.7173031316289	-0.36009242354345417	695014563.5604401	0.25120000000000003	61.25616535027158	13.662172442941673	28.520804097106318	-2.446287911817502	3.2275174520490095	3.828219216680755	-0.08014190466383399	1.543134216211139	1.7136125633314225	1.2594255408294575	0.5163852102313641	0.4496339482538578	0.8845962152993673	0.790253737918573	-0.3910074241476083	0.8503685571018056	0.3696266162612317	3.7018009768009765	0.14182444297194932	3.0866328558659615	0.22521602329294638	2.1173474120654614	1.7639341671824413	3.6038561897747208	5.08	0.2032	4.9696	6.28	2.3296	14.44	17.08	388.76
32.nii.gz	10.582877197439615	48.70107477435191	94085084.65385467	3.0184356425776064	24.292758538646645	1.8453382659330275	60.24614736777769	33.89263958557421	13.059172030253183	41.5486483178399	6.3588800558344225	53.88726731194326	10.655503863919067	1033.9964648142413	-0.5182352951521338	2540297285.654076	0.15495867768595042	214.699059122404	48.231082852239055	900.9026013871644	-54.08696562089109	18.352529119403968	13.678350208936239	0.14995173429037195	2.7366216041128952	2.839301518782451	6.044907390121109	0.4357173242620338	0.36592864843995276	0.9248641374654413	0.8358444886767427	-0.22387290658103487	0.8467408959412398	0.3134035170505006	6.859736194586571	0.04583601142424329	5.081924364477036	0.1167051771363736	3.6554002516396715	8.00771983208505	4.947957403970303	13.159090909090908	0.14953512396694216	9.268078512396695	13.636363636363637	8.82941632231405	48.03409090909091	25.818181818181817	1811.215909090909
33.nii.gz	5.270942225841034	23.57376832558581	139316959.69750834	2.3654888974595805	9.989779626278219	2.0933628605366126	27.506585482724503	15.840991656321718	5.723120930159693	17.788814122783453	1.7754358341375558	25.731149648586946	4.381726398260784	1015.8629234502076	-0.4779346048658292	3761557911.832725	0.21426611796982165	44.558911503405206	15.881536315077994	39.23642326965128	-3.871836760419731	4.022396914082051	2.9610999761622683	0.15062961319030052	1.2806864119307408	2.0313629494944063	1.3055805420059923	0.5666961972192343	0.5186615496934978	0.9333580604403781	0.8432528761958721	-0.09567166688501703	0.5858191689710568	0.4367964807719101	3.9509540274233474	0.07164242801489477	4.2928551627482054	0.16546635802962908	2.8719487742084975	1.7458742225610797	4.9967618489929215	14.851851851851851	0.11001371742112483	11.803895747599451	28.925925925925927	1.878957475994513	15.377777777777778	36.214814814814815	787.0666666666667
34.nii.gz	7.973243240653939	23.19609804590461	751517355.390501	2.312181694788261	6.971772319101516	3.4340375595449957	38.7672073582158	16.005727798159235	4.6049327765006405	16.385075646234995	0.7542425349923867	38.01296482322341	2.9991275168849008	1016.0236511038198	-0.10690290124070834	20290968595.543526	0.2450564545344765	36.420683669419084	14.752667608131581	34.8259415822751	-1.5714218651119165	3.114304861547301	2.5962011198208064	0.09103901903782369	1.1975392186406277	2.00047650642116	1.1608407655602735	0.5764267583334294	0.532837242450007	0.9640879102091001	0.8808904414145784	-0.02356320337863676	0.31612914054878083	0.4630965409016625	3.8239896403405322	0.07081696705381932	4.4598109473065755	0.17268300968686623	2.825647086020651	1.4276264953420268	5.4671620801649	58.39835164835165	0.08021751600048303	14.659642555246952	178.4010989010989	1.558233833474218	15.405219780219781	56.26923076923077	874.146978021978
35.nii.gz	1.3183840145687544	16.102321658948174	2116845251.703981	1.994400873244974	6.867907687670342	132.83108665833333	214.96158926781808	7.560437697158543	5.5066899972310654	4.91446359351373	0.10750424421755593	214.85408502360053	3.02743005386842	1007.6078116094068	8.04107123940731	57154821796.007484	0.3442842272944234	95.46640380817577	4.60579199505007	5373.201753285135	157.00665941843778	9.12446584633556	8.294989420016536	0.04873887184589209	1.4504037828208898	2.2979095510703003	6.186920367630615	0.6041112644961676	0.5635907281571262	0.9963171579753204	0.969626256540064	-0.022074223419222553	0.2925716659311466	0.3868429386935555	2.097210978295475	0.11718115738972841	4.0508203613354	0.26297801439390117	2.807973175220933	4.354863816588024	5.457041553697544	128.67098321342925	0.06171270178102123	24.013744400163326	717.8326139088729	3.768144966041555	7.905515587529976	87.13429256594725	151.3136690647482
36.nii.gz	8.327327291430574	36.97125481887036	1614543934.7610197	2.956232153794493	20.008413719172687	2.205132713161247	70.18224107769983	25.850438304694222	10.260395491464912	30.62459200618871	2.9708560705077045	67.21138500719212	8.286442265040746	1025.9170651108554	-0.2666627791459417	43592686238.54753	0.16047724842721864	136.7027157379088	39.95903618699129	538.0524219394333	-24.676338319752364	14.469719404891489	5.457352583199066	0.4520933708203184	1.6572358856538136	2.4361121796655514	2.6919293845470187	0.5361398717497193	0.48205411278050714	0.97768789235173	0.9086058678144403	-0.08468083178298674	0.6092903425360487	0.3886394367124995	6.14029450991933	0.046380437805985254	5.443780740296765	0.13361324867471697	3.762272195357153	4.981767997022638	6.133692633354309	123.41590612777054	0.08045365458133673	20.636437193284255	246.17209908735333	5.5889388548825485	37.73207301173403	63.251629726206	3166.009778357236
37.nii.gz	3.7599744841054146	4.5263291332216475	5372873182.776491	0.03412741455542172	0.37063934657430897	18.442585925623252	7.152598352966665	4.107901201482828	0.2895349740118126	4.161261787391752	0.6120106298592731	6.540587723107392	0.1594935112649355	1004.1080176010888	-2.9818793918433886	145067575934.96527	0.9928946303399566	0.23375554150941202	1.0060261223377087	0.00655089201994139	0.006176544369344126	0.006042182015263588	0.005870217546860508	0.01228666288141192	0.005870217546860508	0.05194297887443952	0.005835651061352189	0.9970648912265697	0.9970648912265697	0.9988259564906279	0.9980432608177132	-0.006187312410116345	0.011677902922997157	0.005870217546860508	1.0029870770370461	0.9882081491575856	0.058483571838456275	0.9940778141895235	0.05261335429159609	0.002978099890531024	3.218205463885109	1195.8996059298179	0.22441351209041432	27.132963904348863	5291.135485081629	0.0035526848300216907	1.010696190654907	553.2882341902796	553.3101895289923
38.nii.gz	30.27698633818615	43.20375393421179	140899106.63091278	2.188456391835316	7.070743511214047	8.189871483769776	47.03440249214495	37.06735697786068	5.330355365276084	39.56041935399656	3.2633684736784465	43.7710340184665	3.0991598309453665	1037.0948362963807	-2.110391604437814	3804275879.034645	0.28255929141658415	56.996563571214395	65.02539194122048	105.27881421158862	-13.350036301234265	4.614411910832439	4.050129915452254	0.0868104096069646	1.2025559699348705	1.977258389053029	2.523794738037474	0.6349009453851914	0.6045465696761598	0.967921202644215	0.9074648976593063	-0.16109428876455478	0.6881037757001303	0.4185016139930858	8.054401553076234	0.11773376213941596	3.789247945620626	0.25204277928514546	2.7554838859112945	2.166135456571173	5.078590721351493	10.282442748091603	0.07849192937474506	17.59186527591632	37.01526717557252	2.345667501893829	64.52671755725191	62.20610687022901	4676.664122137405
39.nii.gz	2.5408523254492463	8.529397522785654	190176471.39599228	1.0384416877306404	3.0234994035381604	2.6339851333508664	11.87494707177011	5.769318245179449	1.8087182341752663	6.03533317548248	0.540920701178581	11.334026370591529	1.280363458677404	1005.7718307402515	-0.10747382316772601	5134764727.691792	0.5272181982797647	5.053987224172785	2.9371884065683327	0.5611733832157778	-0.12962099366604707	0.46449113788716395	0.47660208976598706	-0.012016201001288763	0.4511619480718404	1.0582115343201857	0.26935626311277694	0.7786590495797712	0.7769630401334945	0.953513951409285	0.8884815200667471	-0.017327660568402365	0.17540910226547374	0.4289018240894619	1.7144186518832591	0.31704557447646436	1.9601318096496014	0.4693242528928639	1.441501361977849	0.2352733069132877	4.415846379246929	13.893617021276595	0.07390221819827976	21.187641466727026	99.11702127659575	0.25294250792213674	3.0425531914893615	91.81914893617021	345.51063829787233
4.nii.gz	5.941392138195049	19.584578997032914	2206525631.654991	1.7921470205633532	4.9858101144892935	42.59273145699533	107.89378680581869	14.935685853933498	3.9074588337187413	16.415365787650877	0.5014530901062898	107.3923337157124	2.4339771045526355	1014.950250526307	1.399135419642438	59576192054.68476	0.38791333526874805	29.56462361897649	13.657385792748302	186.82348377824493	4.691998004000128	2.683990002187133	1.6346218585153203	0.2432791533382865	0.7028617660799694	1.5939621398237138	1.1393694701869277	0.7325992723180689	0.7117782207819128	0.9970000006325537	0.9708125504756809	-0.04900153734004093	0.37993826108143536	0.3538590274078396	3.659855787820551	0.23522516505855295	3.1560821887038597	0.4589135013371539	2.3418272033301895	1.0796529651756133	5.545432204734314	103.38562091503267	0.04826592946546811	52.07389535334831	830.9103641456583	1.2284286263525017	13.409897292250234	166.88982259570494	2625.864612511671
40.nii.gz	2.245119839123438	12.73785065642311	1853961298.1170325	1.7021470452215945	5.235191719009139	3.2799609434532973	25.2137191208394	7.619468185760936	3.186485753790884	7.539322701633443	0.20239571559654015	25.01132340524286	2.284952738712703	1007.6273461102879	0.45847842868983457	50056955049.15988	0.3495235547387199	15.875962306440693	4.465877570582052	6.1604640700514715	0.3928903838314236	1.4660197481889756	1.123417494038121	0.1322856373394098	0.757011974386396	1.5226453927188666	0.5497854885709831	0.6759124420000633	0.6577548930506675	0.9716686402874912	0.898068686815849	-0.01717438028832528	0.232035893683364	0.4965390491636885	2.0928875342821653	0.12928603855732426	3.3558545110989844	0.2549022407590303	2.2993684189580446	0.6473593105567742	5.473664727526025	112.86089813800658	0.061807720776564386	20.186763183371742	638.2300109529025	0.6677527595196078	4.8225629791894855	95.74151150054765	392.2814895947426
41.nii.gz	15.59004651023969	41.65006461190883	395472025.91338706	2.4479130153721482	8.235071198433587	4.145045679278493	46.46760058555496	33.799647148841004	7.7411748022891835	38.08231502582272	2.7686774739095035	43.698923111645456	4.736267593890572	1033.8487864670658	-1.513283669161311	10677744699.661451	0.2548575602629657	101.60283435620097	59.499886164085325	494.6991061837155	-45.29554048081446	8.157643702700664	3.9129729459515845	0.3508026853361725	1.2597468282872908	2.1275764804391746	2.3076203820707795	0.6181046693945977	0.5831913604071682	0.9671292705779645	0.9020069554142883	-0.09970895858454307	0.5914575001738227	0.41077096117887274	7.64423024486919	0.10180437022281145	4.159088825734989	0.2036888200219072	2.993116607382753	3.0176541621630624	5.585013215934066	25.762162162162163	0.06962746530314098	23.33817384952521	94.29729729729729	4.230065741417093	56.77297297297297	75.88108108108108	5312.610810810811
42.nii.gz	7.869239511151212	42.037219051971256	2432492961.242098	3.01889716156469	23.64552477306167	6.506753736148362	164.84190721715345	28.310840661082665	11.770766189622407	32.65046705963552	2.2460001287633986	162.59590708839005	9.758022384653744	1028.3995504290397	0.0641668250983331	65677309953.536644	0.14427258979206053	182.45030154861723	43.813571575836484	1361.4663217980876	-9.157790448389926	17.611862131084	10.669800850999602	0.2468671703141752	2.299587978232083	2.797333766680826	5.334462750520182	0.4775236961701405	0.4112480534903521	0.9907857871527461	0.9385135127869847	-0.03663851408308591	0.42830944678991806	0.3207605147891641	6.486581477068896	0.03293310671084699	5.770357928155781	0.11338953869077847	3.846962903434561	7.0704157455209025	6.035603682033323	244.91652173913045	0.10648544423440454	17.048710018903588	331.82695652173913	7.394120982986766	45.350434782608694	43.450434782608696	3020.4626086956523
43.nii.gz	2.904347149979399	13.428978206939018	407135581.8476348	1.751076226197573	5.172853526287068	346.99417778413004	302.76254662197255	8.765059986378787	3.955467696105597	7.855703414098855	0.34259546342989855	302.41995115854263	2.222300273341638	1008.8800496684861	17.97232721472213	10992660709.886139	0.3387	232.00836976469054	4.736616169576575	7325.980194139659	125.87285471722444	3.50211377409586	3.5308119664961612	0.001369739154989698	0.8967261939624149	1.5873030651219535	2.712024614163612	0.6403809529736695	0.6163831011555272	0.9993377565732426	0.9859468771098705	-0.020810952581635584	0.2589149390239062	0.5182282550651987	2.17726914154243	0.12364784488775439	3.402921884048847	0.23938937898916926	2.2230945670867324	1.7582314351480053	4.829603706928541	39.52	0.0988	10.411974999999998	135.48	9.322099999999999	14.475	38.555	181.835
44.nii.gz	15.770646135149711	29.64553513273291	394139282.51451755	1.6912539517831195	4.205107465190483	6.161880290944781	32.45727369469062	25.18321639175371	4.349695438821646	27.489405097954826	2.669857460838436	29.787416233852184	2.1304098464666543	1025.2014859067363	-1.9591580414353291	10641760627.891973	0.4704071111111111	37.45953403874479	32.79985138831578	40.95323032510613	-6.669690791623041	2.3591464348580726	1.8435631007382347	0.11959170620457352	0.7155545714067156	1.633014365587915	1.3264376250169811	0.7644316579795186	0.7427434714441445	0.9696877712187779	0.9236796934554925	-0.06971358378179442	0.4183243269280209	0.2642924861184501	5.715769855983767	0.33444879901760566	2.745517527111317	0.5635702907411086	2.09744650626407	1.0506773838990768	5.3060171826148395	20.584	0.054890666666666664	56.16580266666667	176.40266666666668	1.5246506666666666	31.818666666666665	172.97866666666667	6266.933333333333
45.nii.gz	2.560587535773297	13.105411827535779	527326958.10835433	1.539720266025286	6.866464406443003	1.917760674951692	17.305475886501725	8.954723542781247	3.526308750172263	10.211337209486626	0.5349279854794828	16.77054790102224	2.8433252412025993	1008.962690407276	-0.5141817885385663	14237827868.925568	0.37591121181854775	16.076474598469833	6.144025616836033	4.565618666393855	-1.0771703360678333	1.2952652834826779	1.0025685656493013	0.12751906729516999	0.666670907119076	1.4531621854655523	0.5486686306544617	0.7223244601335678	0.7002543122934844	0.947035071699842	0.8778254895486858	-0.029808588665305256	0.2567749351984034	0.375811289082633	2.463784249077761	0.21710488152479673	2.719878532321433	0.4024188493389294	2.0080502473347694	0.5744584622829948	5.15504983906217	30.598455598455597	0.05907037760319614	40.982454048091114	194.72200772200773	0.6730109867175504	5.95945945945946	125.99227799227799	1067.7123552123553
46.nii.gz	2.0662664145200234	19.568413546618583	442188328.8157673	2.389436231983759	9.973927607998084	9.09767030875581	63.43324261449946	10.524636892819036	5.9207720931502354	9.407907837251873	0.5165067595872298	62.91673585491223	4.1700089105745715	1010.5543819745027	1.66340874135624	11939084878.025717	0.2206156094490877	60.117160505222515	8.32498901877624	141.34941825801263	10.734096463301142	5.046572527382531	3.960745123995817	0.12043047538444941	1.399503128366832	2.1789041535544924	1.9988747272600877	0.5498792713327688	0.500929841570412	0.9793561764180178	0.9102933670321673	-0.048982980805677354	0.45647688663714053	0.4499916686866475	2.837489625923458	0.04965428117260146	4.706773512140219	0.09520915172146219	3.064949166602863	2.2518294128445873	5.477833902701716	46.14549653579677	0.10657158553301793	9.987892623033884	95.52655889145497	2.3898788728938767	9.212471131639722	36.29792147806005	268.21939953810625
47.nii.gz	4.735740960976189	20.96359626335459	486706419.8777685	2.1310499170015142	9.050112430803544	2.3998911583183715	31.474545515318454	15.440390430376691	5.304252117885777	18.56336287322323	1.3634838968823977	30.111061618436057	4.051803525662986	1015.4593390345871	-0.838162162359113	13141073336.699749	0.2673890405056018	38.48271516450357	14.936456633700336	35.78153613350799	-5.0320883014318705	3.342194383634424	2.1809541709935947	0.20990894463040793	1.0272144638214118	1.8918281003657282	1.1172775662490755	0.6314414456566338	0.5969370303817322	0.9615069774196281	0.8859163061416561	-0.04496259658015743	0.3916341604272265	0.4300156550602668	3.8269219319262806	0.10436840729018967	3.863437591464742	0.21306816976257328	2.7229984143563515	1.3807871386570043	5.511226905175216	31.415254237288135	0.06655774202815283	25.69240160873312	126.20762711864407	1.6733697213444414	14.402542372881356	85.16525423728814	1601.0762711864406
48.nii.gz	10.064339956330528	41.56235310312077	167308137.15854517	2.9060717254395065	20.503098512493747	1.9154362473732602	49.01776791861215	28.96541624382811	10.466645663666407	32.8815509926483	5.302316543516862	43.71545137509529	8.441584545578452	1029.0346255093273	-0.5226004145502411	4517319703.28072	0.1509373497836885	142.4326712869051	33.82631359393393	353.275398632417	-20.809094893658717	11.754075270343044	9.733169278712264	0.09557083345794773	2.3329598232583453	2.725837368164203	4.2182224677040905	0.45941260550528723	0.38871923184552853	0.9087912514090974	0.8190176604882701	-0.137367335851042	0.7221045969062357	0.3188432310184216	5.770455306336553	0.03984840109509209	5.150652249238894	0.10271162881255894	3.530824473944951	5.371811137263825	5.157844461703174	27.911392405063292	0.17665438231052716	10.62409870213107	23.848101265822784	5.7253645249158795	33.721518987341774	24.379746835443036	1304.0632911392406
49.nii.gz	1.8716242848228635	15.275887965365815	1136133607.4640422	1.7484368360768512	6.8703913111638	2.452360970876456	27.718430855116758	10.326845749124061	4.098269966430127	12.015917962483025	0.2752255641159067	27.44320529100085	3.005691731172346	1010.3390086335451	-0.6075961691642534	30675607401.52914	0.36147578765694005	24.57712524048877	7.644039220056338	11.669283673367685	-2.079112892547642	1.797888016042949	1.1940497406286117	0.19920945979823548	0.6738551551598392	1.5787145884472318	0.7385734179212056	0.7377643281397561	0.7145189846335078	0.9708119523345823	0.9124321491444807	-0.05362449147499779	0.386356147545106	0.32807342201624173	2.737090828874614	0.22952622706877757	3.0654648970226606	0.450858229702562	2.226949945942496	0.74798443916789	5.6326703840674	56.32794249775382	0.05060911275629274	58.645137228974896	402.3225516621743	0.9381264787866019	7.564240790655885	163.61096136567835	1417.4025157232704
5.nii.gz	2.412553296794801	32.072912421758765	557750761.1193352	2.8201258040325095	21.041276155784644	1.7825141378029323	43.87004052220111	15.298562999015859	10.157418755598687	11.856620113519924	1.2119790411646336	42.658061481036476	8.469171951734502	1015.3632797523165	0.45648400190038957	15059270550.22205	0.15954913369846352	131.41784151454198	15.891394950696245	452.43321465026315	18.462104495457332	15.037527707971076	6.886184259688131	0.3696464823761815	1.93808251124704	2.583853814252466	3.107021738069063	0.49862002004578654	0.4313917236682539	0.9315900301852651	0.8427866007046922	-0.07170248483319369	0.5731746990578225	0.32710241510456584	3.721374425962963	0.03239150440599147	5.463347330548722	0.10707272819073087	3.7234776918244257	5.480927991914801	5.654238726088786	69.78743068391867	0.12899709923090327	8.328295994615297	86.31608133086876	5.347829206542277	18.035120147874306	25.79482439926063	416.42698706099816
50.nii.gz	12.599509551011193	20.404497599670684	5665281412.008574	1.4321878920615034	2.2466115220782434	44.10478520164227	90.8532961151325	17.49575441080895	2.741487439120779	18.566495551614175	0.829452025733657	90.02384408939884	1.1431567941401435	1017.5076881623072	1.8060491889641515	152962598124.23148	0.5277290181166854	24.28522538179871	16.202231073504137	81.16806461178629	1.6284232728089179	1.711030587551811	1.1287798137105272	0.2030947959563617	0.528006940115315	1.381204473790105	0.8492926544277384	0.7937456373331706	0.7813841640740378	0.9971063532698271	0.9748208857859524	-0.041543706638521284	0.3055938332040404	0.3014464554202599	4.0070590797234695	0.3504295212212165	2.4646898860602495	0.567067169962945	1.9279819198234003	0.7099526003155847	5.426106885439965	219.11184210526315	0.0400423688057864	57.11851028949079	2887.7331871345027	1.0045954310728087	16.390716374269005	262.20687134502924	4275.761330409357
51.nii.gz	9.934354661665257	63.51160161838209	87445455.5746767	3.5375436677529217	19.683844480060266	2.9767853506130417	92.44248110431099	45.30170440668154	15.826931138121347	51.00965188703938	1.4024122384979318	91.04006886581305	10.611795040835815	1045.499017064798	-0.6539177784253676	2361027300.516271	0.1021875	412.5414479454431	105.68175270012907	4078.8551164103524	-150.0084254194492	34.530660876284394	24.346220514922287	0.17543694420423706	3.565118923202556	3.0493146440639074	11.493021735480623	0.35998952516664917	0.27755621839398453	0.9460427828354206	0.8585816985358594	-0.39910345772641825	0.9636802595026286	0.29990455825865836	10.15387870866238	0.025623449975279648	5.484697429461298	0.05092776006249068	3.854849579992206	14.719220347801668	4.881198332810084	21.65	0.270625	1.085	8.175	16.67359375	107.6375	5.925	713.0125
52.nii.gz	6.823062931193124	57.528663275018914	464135682.9233005	3.628182020815104	37.70922011384552	1.5495263118107305	68.34559529530316	33.951757657884244	17.625934040992817	36.806400002276874	2.0947522787981914	66.25084301650496	15.008074502374871	1034.1358989160756	-0.14859704711299404	12531663438.929113	0.08889549576334176	380.82026313157917	65.63706965171953	2764.4242132018526	-49.56219589957369	36.349797458735004	23.06199368977089	0.22427152555388388	3.700046270605277	3.3367175940385567	9.282483143804956	0.35685975217551014	0.27435395542588825	0.9093425482906757	0.8132446903841498	-0.09569483086755912	0.7031376296738883	0.2547509494847687	7.893278376581803	0.01248604588998571	6.822203957527465	0.0438397753769378	4.420943245033782	14.852947787126471	5.71405407426919	91.48387096774194	0.21079232941876022	5.736286606213765	38.58064516129032	15.234646095691138	68.41705069124424	14.543778801843319	1628.836405529954
53.nii.gz	5.026504295863683	12.64837288854439	6523437575.44915	1.119579368697849	1.9492285607778363	6.7671795051190315	38.79126099628917	10.145643442863307	2.033063720155326	10.95562914142227	0.2060180298551818	38.58524296643399	0.993901631006297	1010.1500814977321	-1.5528256109093415	176132814537.12704	0.569764648291483	8.966183278517645	7.474239409823394	4.756782277035693	-1.4552605227632354	0.8860009246157929	0.46927670857260984	0.30552213858501875	0.35897857805163924	1.0959710575806048	0.34030511584587464	0.8384385657891181	0.8314623991682204	0.9929480568544644	0.9613261065978287	-0.06212380959492398	0.33450158527712553	0.2662253147522113	2.7147646116908346	0.43612419574703787	1.8975856336817676	0.6395477564910148	1.4977463592759008	0.33881940829710067	5.00576066927778	304.7844517440951	0.0476747148043321	65.72926252902188	3642.505396527452	0.44033732049285784	7.385577975911152	340.9943688409198	3004.1714375097763
54.nii.gz	16.78880077681596	44.59150566444448	412736905.23654807	2.60730623349564	10.832002454787087	3.3175346006022326	52.011045392323965	35.33976288130564	8.595011134455017	39.968607673710345	2.773954209672057	49.23709118265191	5.680990291094969	1035.395532975355	-1.2236974487154095	11143896441.386797	0.23494687131050773	115.48510220135168	62.95889591586781	352.92795692640834	-34.85248458090256	9.636801060746961	6.161010632443421	0.21927673923858906	1.6395597798205914	2.431696580796971	3.4601287812177834	0.5717453939630276	0.5247793621568605	0.9576797642976446	0.8868380448710931	-0.08050976387898617	0.5632732831320402	0.35934108735822784	7.8795006327793695	0.09180208587815891	4.6622108856293805	0.25475444283373777	3.2399375988571597	3.949452923297595	5.686332209028516	32.02857142857143	0.08319109461966605	32.04645640074211	90.45454545454545	4.670102884128857	62.07532467532467	77.8987012987013	6172.568831168831
55.nii.gz	1.3848271378436063	13.831572882377422	85109100.51321645	1.8173152301954314	6.629227018586052	5.163702673941496	28.446014539489354	6.5660502353939565	4.239536612896687	4.871644735462365	0.46038964488370904	27.985624894605646	2.9808544660989242	1006.5801396502372	1.3724080416535895	2297945713.856844	0.34637188208616787	28.364051809397697	2.953784387476379	14.382598039543655	2.4180519114750063	1.591695779209508	1.4676200607301308	-0.016733690206988075	0.8898464394702424	1.4540949159158387	0.6199347451223006	0.6366473345756203	0.6113241659080898	0.9639737177872056	0.8824392488375479	-0.20644960133715362	0.622675542888021	0.5126842649586784	1.700997533777972	0.19517977725411573	2.710743298920702	0.28921087447868465	1.8636360152506626	0.76482895998491	4.046565130164849	15.0	0.17857142857142858	2.7636054421768708	29.095238095238095	1.1700680272108843	4.619047619047619	13.095238095238095	29.642857142857142
56.nii.gz	11.582371807927808	23.895828052979823	18663112.937881082	1.9887513942845307	8.12160179406826	2.0586131788455884	26.85186639441764	18.240216795718876	4.454494454733744	19.365220240603236	8.073551302182475	18.778315092235168	3.3886347531391503	1018.2532139208106	-0.33205391853370947	503904049.3227892	0.28395061728395066	26.468559867309526	11.216666666666667	6.339713399835312	-0.43255627481456516	1.558181035234607	1.6643772893772892	-0.061278799824118026	0.9832417582417583	0.9822756772524885	0.5656989141810571	0.6118055555555556	0.576492673992674	0.9427667322795266	0.8516227324263039	-0.4292759542422975	0.7712822141144738	0.4826007326007326	3.3343864468864473	0.23792675082853657	2.373899530312866	0.3353479853479854	1.5545019936495454	0.805639581152974	3.086048612313035	3.7777777777777777	0.20987654320987653	2.5432098765432096	5.111111111111111	1.0277777777777777	11.055555555555555	12.222222222222221	170.94444444444446
57.nii.gz	2.3210615405400272	29.30375743677351	59854022.37332197	2.6839611114169473	16.49269148408196	1.7280873016034053	32.437196037350596	15.8094358235391	8.651569131289635	16.18663062850935	1.1949936341752159	31.24220240317538	7.022083698807952	1015.8572256908496	0.13439467672211983	1616058604.0796933	0.16646848989298454	97.09308017314885	14.73457261091162	121.98584146477153	1.1727021559735258	6.974778103730783	9.405167250906414	-0.15368707461533587	2.5281820322493695	2.511031171892388	2.8599680799192373	0.39227561890498647	0.30223250446517363	0.8606510572715945	0.759461814298451	-0.2955632655655711	0.8734334701247474	0.2944812387051326	3.9125735125870573	0.05196750556600223	4.446827098821155	0.09101495626263427	2.9945139461960517	4.094986338659299	4.01498352978996	19.551724137931036	0.3370986920332937	1.0975029726516052	9.655172413793103	3.856123662306778	16.96551724137931	6.758620689655173	136.9655172413793
58.nii.gz	10.99770054908654	79.18347316109248	71285103.84652238	3.9885833721401105	38.81200647289618	2.3019128248871024	97.14158276394	38.968417356501334	21.245561908284312	31.797254811578856	3.0991737019511802	94.04240906198882	16.02801124408858	1039.267689773869	0.5951759019532703	1924697803.8561041	0.0707070707070707	621.9587436416116	83.26201597866852	10234.670966259171	257.0427930754647	62.1207688878331	34.806884848560095	0.2822637950009645	4.76470948104126	2.988038483638836	11.22943618847382	0.268688200034443	0.1716373623444243	0.9283858678543451	0.8224943189869592	-0.6368009917010379	0.9951779499948217	0.19895727578222497	8.70564081966975	0.030365009874205248	5.185621457130728	0.04775474026669331	3.726398633158612	24.231913434098292	4.688576794277171	31.90909090909091	0.4834710743801653	0.39944903581267216	4.666666666666667	24.48393021120294	93.42424242424242	2.515151515151515	284.1818181818182
59.nii.gz	4.394398636980259	13.280073611364408	3890968477.701866	1.2253759058362215	2.9313471225053362	3.9364448443073115	21.280410030519626	10.431536432204533	2.604345108637522	11.67754434650477	0.29264970353324404	20.987760326986383	1.5731870787019508	1010.4373282168303	-1.3003409522305078	105056148897.95038	0.5459926557388428	11.704437221078507	7.628103633658065	4.850728240399364	-1.4740864783356764	0.9791097616483432	0.5537694281218117	0.27510754618521094	0.3773923055718132	1.1360142482504336	0.41064552508624075	0.8401246681624858	0.8289415594690932	0.9801822726737106	0.9412596401218448	-0.061585806862950246	0.3357910330565944	0.22849633691593063	2.742542818588917	0.4492574501233031	2.0173354007626885	0.6584823889314145	1.5897315796997415	0.38321979744253876	5.185275419794673	159.69535554972447	0.04190379311197179	71.65107247653683	2080.7780110207295	0.49133510620315557	7.43872999212805	302.91288375754397	2683.8522697454737
6.nii.gz	66.48641505317077	101.23576128574821	108488865.78520158	3.0495981125108917	9.884259251895728	10.089211457351883	109.38924098049536	85.73166616943182	12.34503448509331	90.77253310349353	4.856129965095124	104.53311101540024	4.609784340762956	1085.9220975802364	-2.6445950321525147	2929199376.200443	0.16706049149338376	413.55109001003774	325.26276948413755	4379.293857128841	-248.7255469807552	26.02477028167113	24.408048682959475	0.04342717704913647	2.7940060282082815	2.638655939555555	16.38606853553984	0.47034621079308636	0.41341717243038834	0.9639974003187464	0.9049036362388494	-0.27484690904476666	0.8827420980027895	0.4009830282996998	18.021815804697056	0.046970161668053616	4.867126864680861	0.11134545740762108	3.424632953121919	12.608204741157653	4.930958631111117	14.978260869565217	0.16280718336483932	4.6398865784499055	15.369565217391305	17.059546313799622	330.19565217391306	15.847826086956522	5640.5
60.nii.gz	10.01380858255065	34.839049660099946	733667969.7540579	2.569970523079539	13.394677052770103	2.536130094718199	44.61580261913348	25.924243643071947	7.915917829810716	30.07416064756395	1.6636462418319515	42.952156377301534	5.901238529562683	1025.9669965368605	-0.8502341563291271	19809035183.359562	0.22883684740299173	87.72428825707783	35.96669885629039	203.45283108979805	-21.078200449462074	8.061570868890524	4.5602091882562386	0.2774289149149829	1.4802063413995454	2.339863470813697	2.3508799795398825	0.5718791304826593	0.5202169297940469	0.9530461673718199	0.8753881541951163	-0.05277583982039983	0.47180751699982515	0.35621616449099225	5.922881135827144	0.08701539779053488	4.746942430061017	0.25585810113080093	3.2423910095050843	3.1554450142866908	5.661398328046785	60.89383070301291	0.0873656107647244	26.055552696635917	159.49928263988522	3.533767385947975	36.15638450502152	66.79913916786226	3151.1492109038736
61.nii.gz	3.252813984001051	10.042549444553583	410267210.5370736	1.159638618364306	3.13375916025732	3.0082939600284013	11.495246899779087	7.723395471801512	2.0845351096566	8.808366349069738	0.91461341598613	10.580633483792957	1.4399962004043099	1007.7265985221359	-1.0728380815614618	11077214684.500988	0.5429492206646406	6.455587777334544	4.1392161699253425	1.2341347073973452	-0.05056361371503821	0.5855009183752079	0.44323207666389725	0.1386655963356381	0.4079403928182143	1.0641074726310615	0.27633009039185086	0.8019117508985067	0.7995589719754612	0.9573056392803341	0.8997794859877305	-0.023748795280202597	0.2047310107082007	0.3770601694532419	2.025733829054315	0.34653364132530956	2.133041198522737	0.5557787534737044	1.6326040399599013	0.2571832487597763	4.78320069935045	19.99009900990099	0.04948044309381433	41.15554847563964	219.35148514851485	0.2907251740025487	4.047029702970297	196.9108910891089	796.8787128712871
62.nii.gz	20.350836318771726	67.4598253275588	49134720.670791574	3.448916220954178	37.60391445285913	1.656956611284229	82.17494496446326	44.76275513793115	16.842992281608748	45.4962512689135	16.408090578429675	65.76685438603359	13.895450414501612	1044.9319028401544	0.0006901947164546548	1326637458.1113725	0.10419753086419754	353.4670497454333	34.502359701701806	1188.7912040750982	-21.57781688017188	21.216518109221095	25.911059627506997	-0.028911128771951712	3.909857174988754	2.5181200641936785	8.944735269897292	0.3820280365767664	0.30354405145714175	0.8985643345543228	0.807154873723115	-0.539007061593686	0.9031013182995242	0.19029928547182162	5.695027596672333	0.14720953661255226	3.925923684487618	0.18473580513054197	2.699491010169633	11.781894434182021	4.497300040726034	13.977777777777778	0.3106172839506173	1.177283950617284	4.688888888888889	14.599506172839508	55.84444444444444	5.088888888888889	320.06666666666666
7.nii.gz	6.698796543982357	36.1073808049759	251680454.13669753	2.8982840026857506	23.32654477758816	1.484566333009865	39.1817660431015	21.85275428461916	10.50157996493606	21.97546196501023	2.5048147598517363	36.676951283249764	9.081121924605132	1021.9184101882755	-0.08273037769190746	6795372261.690833	0.1424045729240199	134.18564267020108	30.28133281848416	365.11283336477766	-13.015872314820225	13.264996003647536	8.52274272700382	0.2188092998636881	2.22693283541299	2.6937465126373974	3.4923685868050205	0.46142524672230206	0.3871356908643194	0.89978784912086	0.8077546375824979	-0.06391722093338034	0.5443845964821876	0.30594991187751047	5.3939174973500155	0.03260538299314631	5.450563750630284	0.10770911448018641	3.65429133021071	5.446934682662839	5.508778084749231	31.57261410788382	0.1310066975430864	14.302852912312115	34.3195020746888	5.660852946746784	29.431535269709542	37.03319502074689	1969.5643153526971
8.nii.gz	6.384143560468958	29.335976517326245	124721657.65642715	2.4937003982856045	15.742671997661176	1.6739025806553276	31.451636753938885	19.448028578287275	7.666989272882349	21.83705714241136	4.175834728860435	27.27580202507845	6.431758964203979	1019.4837650187927	-0.3498128743356109	3367484756.7235327	0.20666666666666667	72.86416473652329	20.99579528591753	73.37782475260428	-4.841422774378361	5.5234364925632535	5.589259238706232	0.000642729973963222	1.8136191628955578	2.3152947967615587	2.216440984016447	0.4992860086991283	0.4307830472962169	0.9101846963435811	0.8171652464857432	-0.15536503676028598	0.6971566895793179	0.3388309650365218	4.581380993093195	0.06666639172188266	4.408630686415279	0.16730229662818064	3.004519424192321	2.778173932817371	4.5629957976969004	20.716666666666665	0.1726388888888889	6.849722222222222	24.8	2.832222222222222	21.9	20.416666666666668	666.4833333333333
9.nii.gz	3.5527951550206094	15.407674970273074	339100984.7275458	1.8079367962265975	7.236688549016816	2.1792884107630583	18.340747969498008	10.62786069816703	3.8027314363147666	12.117419352639823	0.5375947425074533	17.803153226990553	2.8943986773335273	1010.6376740531194	-0.5939645602453811	9155726587.643736	0.3254645086369575	19.835396145706717	7.68738240757652	8.979901168252304	-0.8896992877587626	1.7636661470272061	1.1644282572155022	0.20646743205321166	0.7453200837198236	1.5561942404485618	0.6012921738178237	0.6928704365375016	0.6692507754896562	0.9399982595925451	0.864412440408535	-0.044456846102115394	0.3583828469596536	0.41940877940095456	2.7453124335416064	0.15624018085398886	3.2828274559929125	0.33336274270355454	2.3708370237794942	0.7320236010606771	5.2289307027127245	22.698795180722893	0.06836986500217739	27.710734504282183	108.05421686746988	0.8587240528378575	7.662650602409639	90.46385542168674	848.1927710843373
[truncated: 1,599 more columns]
