# Supplementary material for: CT-based radiomics in predicting pathological response in non-small cell lung cancer patients receiving neoadjuvant immunotherapy
Source: Front Oncol. 2022 Oct 4;12:937277. doi: 10.3389/fonc.2022.937277 (PMC9577189; doi:10.3389/fonc.2022.937277)
Supplement: Supplementary file 3 [file DataSheet_3.csv]

ID	1	2	3	4	5	6	7	8	9	10	11	12	13	14	15	16	17	18	19	20	21	22	23	24	25	26	27	28	29	30	31	32	33	34	35	36	37	38	39	40	41	42	43	44	45	46	47	48	49
1.nii.png	0.16168462	0.03705056	0.027208773	0.054435797	0.2972465	0.0046923403	0.05271109	0.085475385	0.17013982	0.072720945	0.14563198	0.13529536	0.055603914000000004	0.0036220383000000003	0.06845190400000001	0.047514234	0.24631399999999998	0.017407037	0.12206608	0.14466073	0.20766476	0.0	0.011631378999999999	0.15808356	0.38495967	0.08541177	0.061924938	0.06556586	0.24818539999999997	0.005689055	0.67560047	0.20266589999999998	0.0007736137	0.039325286	0.17514408	0.0011700118	0.010012547	0.08514707	0.19907953	0.21071777	0.10671301	0.08757883	0.11719116	0.04866478	0.023246747	0.040914148	0.12340751	0.45800516	0.17285234
10.nii.png	0.026928567999999996	0.006487568399999999	0.035307802	0.031992175	0.04638194	0.0065501453	0.0032733320000000003	0.04031519	0.031934034	0.030738154	0.0071884776	0.026652671	0.009690876999999999	0.0013346657	0.0074723666000000005	0.063065395	0.10340904	0.0013084678	0.056347422	0.11629054	0.1348076	0.018781386	0.016343093	0.06594772	0.06231185400000001	0.11161158	0.00041833284	0.013588375	0.058581818	0.0077836327	0.08619328	0.022329172	0.007785443	0.04181493	0.41893820000000004	0.0	0.052817515999999995	0.15401699	0.2609455	0.03980874	0.032568995	0.2508863	0.230611	0.009115255	0.03514873	0.07801335	0.026938261	0.1812825	0.22638981
11.nii.png	0.09045255	0.30202290000000004	0.08014869	0.08019388	0.15938617	0.057918925	0.0719654	0.070066445	1.1335111999999998	0.037127078	0.11228231	0.051612522	0.22437936	0.055988964	0.16648164	0.41972837	0.16410032	0.18848513	0.0521389	0.81857103	0.12276827	0.11241364	0.13907315	0.08751500400000001	0.18737425	0.2614384	0.024921237000000002	0.24143694	0.08708447	0.040548733999999996	0.19723772	0.053682655	0.012214421999999999	0.29089293	1.3202296	0.32107016	0.043531146	0.49469589999999997	0.26479572	0.06981153	0.23697981	0.31128308	0.31177258	0.56244564	0.15062621	0.23202692	0.22904517	0.27567834	0.69846344
12.nii.png	0.015460041	0.013074887	0.09998989	0.008178908	0.05385818	0.02544504	0.030615363	0.041185368	0.059291303	0.016858778999999997	0.036206942	0.011450798	0.06076077	0.014465607	0.06809184	0.035983227	0.12641957	0.011293076	0.045568883	0.07186819	0.16879734	0.0	0.06483926	0.02446893	0.012672155	0.06728989999999999	0.050785236	0.009315174	0.15824716	0.0021012279	0.10907363	0.0072591044	0.0024322174	0.041432336	0.5259991999999999	0.0030644187	0.0012582078	0.13369648	0.24707414	0.043745834000000004	0.023237268	0.2860207	0.25341865	0.06665344	0.019927487	0.1339567	0.13173799	0.13308987	0.14826757
13.nii.png	0.079255395	0.021861857000000002	0.06762181	0.010868665	0.13786136	0.0	0.06151096	0.071666375	0.040089738	0.01618843	0.019087398000000002	0.010276409	0.06041872	0.008604245	0.10316435	0.022579089	0.14654666	0.042483374000000004	0.049790043	0.24544871	0.055198316	0.0	0.13623933	0.010445685	0.017347611000000002	0.19623668	0.034138147	0.049344633	0.12124814	0.051213697	0.13293977	0.006328231	0.045234967	0.037382748	0.6345624	0.004445185999999999	0.020537615	0.084890276	0.2327888	0.043390412	0.07008112	0.23180588	0.23033722	0.28145722	0.09685417	0.18644041	0.28253579999999995	0.04538718	0.30612290000000003
14.nii.png	0.08029143	0.022768337000000003	0.09686028	0.0043760594	0.19610839	0.0023616834	0.01442428	0.06220427	0.023904657000000003	0.011694395	0.02379163	0.13763987	0.02922228	0.0	0.03766471	0.00016826101999999998	0.081323855	0.01596049	0.031579845	0.048833303	0.06289413599999999	0.012657024	0.013235101499999999	0.037052087000000004	0.12012429	0.032154806	0.06866549999999999	0.025496226	0.15360998	0.006978139699999999	0.11903753	0.15160593	0.0	0.040036365	0.28841072	0.0	0.00020230927	0.15116255	0.115926415	0.059809197	0.06869265	0.016348185	0.0037370254	0.028113258999999998	0.074233405	0.03729099	0.05196183	0.4403358	0.17323369
15.nii.png	0.19213861	0.013651473999999999	0.039091792	0.028200077	0.4458701	0.060492527000000004	0.04765916	0.13973925	0.046770148	0.022062272	0.14841196	0.19450562	0.18696873	0.0058298594999999995	0.15639909999999999	0.07479004	0.18378988	0.008499404	0.11859344	0.09539406	0.18800041	0.0072807474	0.008682625	0.07234358	0.13151866	0.102602236	0.15089265	0.038673427	0.30072513	0.021903671	0.51922894	0.44094586	0.0	0.051511124000000005	0.12350512	0.0679514	0.0	0.19989935	0.042129304000000006	0.23197639	0.2500573	0.059676	0.01780433	0.055184368	0.109437466	0.026800058999999998	0.09827686	0.6712701999999999	0.19225249
16.nii.png	0.04794477	0.020117806000000002	0.07348476	0.020788541	0.20315954	0.034271125	0.046403818	0.030556452999999997	0.2720376	0.04246763	0.15760191	0.06906708	0.08522202	0.02971331	0.13199802	0.09606324	0.17518573	0.0010556444	0.028739914	0.36840278	0.09046923	0.014479954	0.004859008	0.06946491	0.30688709999999997	0.2021616	0.09818744	0.11955049	0.11168127	0.0019105976999999998	0.5777693	0.09795017	0.0055835666	0.106192864	0.25637117	0.00023192669999999997	0.019802291	0.18788253	0.06273175	0.19538529	0.06627642	0.008488854	0.016166971999999998	0.12623239	0.19685327	0.015597708500000002	0.105430625	0.81910276	0.25541425
17.nii.png	0.13803615	0.025674337999999998	0.04082739	0.11765319	0.26524255	0.015403284	0.026147483	0.04031969999999999	0.08856495	0.04468234	0.023000023999999997	0.16364124	0.022497867999999997	0.000565971	0.04882592	0.12145267400000001	0.09425186	0.017514626999999998	0.13483818	0.045384873	0.16531222	0.0017502073	0.013009406999999999	0.0818324	0.4988855	0.06038796	0.072510146	0.039544635	0.23343200000000003	0.0055478807	0.31168598	0.26368716	0.0	0.13067372	0.2650126	0.024312623	0.013416938500000001	0.09354119999999999	0.13713676	0.11433505	0.16395396	0.08415123	0.13629031	0.011615267	0.04468403	0.10491424	0.036158316	0.37423375	0.20090705
18.nii.png	0.0992493	0.10960691	0.26654676	0.03634585	0.13540852	0.031884857	0.33802807	0.013698968	0.13847156	0.07418106	0.35503453	0.18645021	0.40515032	0.0020498203	0.46318808	0.06678263	1.5352639	0.006813962	0.06024741	0.14011286	0.07943679	0.007178098000000001	0.34221399999999996	0.56751955	0.048524708	0.56660783	0.2822301	0.0054358806999999995	0.655315	0.0	0.12841326	0.16443934	0.018852457	0.12744628	0.6095953000000001	0.324881	0.33370504	0.12945589999999998	0.03312271	0.18835895	0.88785505	0.7434079	0.08702012	0.07532029999999999	0.08532105	1.0788114	0.28941336	0.09319401	0.14811206
19.nii.png	0.046574675	0.018564671	0.06644412	0.003752518	0.040858068	3.8869985000000005e-05	0.0018254534	0.012485846	0.09360196	0.0152189545	0.026705509	0.05255122	0.027136257	0.006933329	0.0069079613	0.022977503	0.15510453	0.003983985	0.052409199999999996	0.06323814400000001	0.17202687	5.3540178e-05	0.047058545	0.045754388	0.012649664	0.15020172	0.011622064	0.019171327	0.07549792	0.0	0.08632693	0.022817176	0.00051431265	0.027953932	0.42234966	0.0	0.03212806	0.20786153	0.21195324	0.075499706	0.015075234	0.26998278	0.21865824	0.02036163	0.008711998	0.16273579	0.03700833	0.14623570000000002	0.17944939999999998
2.nii.png	0.004493444	0.06778449	0.039429013	0.016725669	0.08674926	0.0	0.054751698	0.002423033	0.03544096	0.012953043000000001	0.08885288	0.15830946	0.03652604	0.0006446002	0.045437418	0.008692863	0.47394934	0.012932703	0.026868587000000003	0.04554047	0.19369544	0.0	0.15784618	0.23808156	0.010852523999999999	0.21341455	0.022627868	0.010617762	0.32171366	0.0077937794999999995	0.05635904	0.025822654	0.0	0.02722624	0.34207916	0.04088648	0.06558569	0.22250833	0.20458998	0.13996084	0.19002862	0.33534586	0.18945605	0.029190686	0.012944695	0.20893048	0.13761109	0.14576386	0.060996182
20.nii.png	8.948487	9.821391	3.6605928	9.675344	0.49744427	7.637809	13.421007000000001	4.171342	0.6914314	4.4515275999999995	4.3710127	3.0251349999999997	10.614015	3.4071190000000002	1.1693766	0.14517623	2.5373554	1.366519	0.6788361999999999	0.55223364	4.3458095000000005	9.075119	1.5543065	4.576787	2.123772	10.61928	8.286126	7.0205746	2.0123453000000002	8.718949	6.056467	2.0309421999999997	9.933228999999999	0.00029925652999999997	2.5643833	9.828012	5.077277	2.1167848	3.075638	8.079408	4.439299	2.9051826000000003	0.80872685	8.790071000000001	0.95996875	0.39824578	6.1793656	6.673692	0.343725
21.nii.png	0.024586082000000002	0.0111888135	0.07849128	0.03104953	0.0349496	0.0	0.0036828509999999996	0.025070675	0.052054353	0.023581749	0.0051364517	0.04610076	0.005406275	0.0033083402000000004	0.008982556	0.044570144000000006	0.021699372999999997	0.0022251573000000003	0.054700285	0.07208553	0.13746798	0.001016056	0.012041628	0.025271457	0.08409297	0.041875765	0.0	0.01404302	0.036079045	0.009688295	0.07743510599999999	0.049863215999999995	0.00013520538	0.07736975	0.24295389999999997	0.0007078064	0.014482941000000001	0.21745726	0.2601611	0.045242075	0.0071292740000000005	0.24349733	0.1492058	0.00102102	0.015351978999999998	0.06533494	0.0044725477	0.23707809999999999	0.15125299
22.nii.png	19.572031	24.642773000000002	8.96793	26.703106	0.44573665	23.65902	27.077133	56.049774	1.0869906999999999	24.802205999999998	18.296423	6.2722487000000005	14.536199	16.960407	12.069422	5.2691073	5.97916	0.16864753	18.003464	0.0	3.6145082000000004	18.791063	3.1280712999999998	8.738692	2.6271229	8.54197	3.9904672999999997	4.124867	0.056321065999999996	34.48621	19.08589	16.764862	10.450280000000001	2.5529509999999997	8.595289999999999	14.925014000000001	6.604208	1.3993748	1.5735551	5.921138	4.037897	2.8570137000000004	8.365722	18.642048000000003	2.2229490000000003	0.0	4.849321400000001	18.53395	0.0
23.nii.png	0.05089987	0.26665533	0.025988221000000002	0.014416215	0.40173662	0.11021712	0.33046764	0.16578092	0.70168245	0.23570177	0.23686669999999999	0.18523102	0.5453216	0.09693881	0.39804104	0.050607234	0.5945563	0.06350196	0.078092486	0.66811603	0.11917864	0.017612757	0.02644682	0.20061113	0.40066728	0.6902058000000001	0.70899725	0.33510357	0.29214075	0.0005879173000000001	0.81409967	0.11515616599999999	0.30812642	0.039529335	0.36901504	0.41280076	0.007448331	0.24239036	0.19839448	0.42309250000000004	0.28491540000000004	0.08094119	0.058493737000000004	0.88531554	0.20731841	0.026676862000000003	0.10769643	0.4187674	0.14683883
24.nii.png	0.04345277	0.034495555	0.04358702	0.030939111000000002	0.17342582	0.022433393	0.011221821000000002	0.010041309	0.10124889999999999	0.015451913000000001	0.029542655	0.057521068	0.022280635	0.0037805978000000004	0.028879572000000003	0.022036066	0.07221594	0.0046906928	0.089729495	0.06459259	0.14571054	0.0	0.00850815	0.033168823	0.31093112	0.018446063999999998	0.10716931	0.07294355	0.13133101	0.0	0.1503454	0.19253324	0.0	0.05424649	0.32247406	0.008689666	0.003205356	0.09106744	0.15830784	0.06997053	0.06404565	0.036683533	0.08496651	0.006015980600000001	0.053146247	0.07671599999999999	0.015459831	0.3117031	0.20366699
25.nii.png	0.06144722	0.010042398000000001	0.021135945	0.024405384	0.09261285	0.0012254234	0.021811333999999998	0.01773999	0.04557375	0.037557416	0.0059470315	0.01887925	0.005234104	0.0	0.0059997244	0.018697545	0.029403642	0.0100811785	0.11368707	0.075982116	0.081924565	0.013776657	0.00049834047	0.062635385	0.278105	0.020201248999999998	0.019229397	0.07927152	0.0992533	0.0074037155000000006	0.13379332	0.055223793	0.00020101468999999996	0.10546441	0.361031	0.0006884942	0.013405143000000001	0.11359546	0.1577978	0.05548939	0.021793492	0.01671393	0.018702513	0.013967849	0.12691706	0.031931598	0.016533766000000002	0.41528612	0.15607922
26.nii.png	0.036351684	0.003037438	0.04952346	0.05360626	0.059154887	0.0	0.0018773356	0.012827197	0.15407804	0.0032538157	0.020430738	0.05748715	0.096385956	0.006075341999999999	0.0031326564000000003	0.024841223	0.10104294	0.005276410400000001	0.073281124	0.03768083	0.056387454000000004	0.0	0.004825423499999999	0.03867128	0.062461007	0.16562308	0.020843016000000002	0.00984916	0.07060367	0.008057379	0.09899177	0.0055156765	0.009249294	0.14608124	0.20344073	0.0	0.048147324000000005	0.11331606	0.19849199	0.12531504	0.09618771	0.18149528	0.082801476	0.05577259	0.0063923635	0.18463618	0.07888524	0.08034395	0.194219
27.nii.png	0.00016725398	0.017905194	0.06694145	0.041170347	0.12271783	0.00070421916	0.011146616000000002	0.0036421262	0.12886879	0.02381609	0.022745999	0.02179057	0.08283399	5.052254e-05	0.009567631	0.0040238206	0.032220036	0.0020604648	0.013223496999999999	0.12582013	0.14455219	0.0	0.030315446	0.008277304000000001	0.015349556	0.10976791	0.00019221745999999998	0.028491823	0.030670483	0.003526338	0.06060079	0.0068597680000000005	0.0030059266999999997	0.040338695	0.3095147	0.0	0.017228827	0.20605564	0.21872354	0.08522456	0.050060525999999994	0.21360904	0.18950318	0.066088766	0.034020428	0.13627687	0.051669217999999996	0.10373015	0.19584605
28.nii.png	0.0	0.0022017993	0.10476266	0.037582114	0.11457207	0.0013212265	0.009545682	0.00019432939	0.055362914000000006	0.022510309	0.018176747	0.002147361	0.024011811	0.022040965	0.00856768	0.027005237	0.041522644	0.014800942	0.028093996	0.08683500400000001	0.17845725	0.0	0.021383084	0.030472957000000002	0.04283274	0.12609158	0.0014270939999999998	0.0038265705	0.010790651000000002	0.0	0.013529696	0.008318774000000001	5.478335999999999e-05	0.03780314	0.36090276	0.0040981504	0.0030527345000000003	0.16419628	0.2425592	0.07779755	0.045081627	0.32425076	0.20345472	0.0057476256	0.0012896429	0.13705443	0.03962609	0.13581204	0.15003756
29.nii.png	0.082195066	0.070183285	0.02063964	0.028224561000000002	0.3693867	0.00028084766	0.055951312	0.09869748	0.13545562	0.080455184	0.19995573	0.13248058	0.115714975	0.011650609	0.13472342	0.08426094	0.3071177	0.007563649	0.1592801	0.20902379	0.1662813	0.02214191	0.007277256	0.1219608	0.46587384	0.04402404	0.12592196	0.07903819999999999	0.24372876	0.018132335	0.64923495	0.20855135	0.016826501	0.10623395	0.25803852	0.0072191986	0.07205103	0.12538151	0.097832486	0.17579079	0.17145234	0.0713083	0.11692193	0.07309564	0.05900602	0.008835345999999999	0.082253635	0.49299228	0.13769737
3.nii.png	0.22440714	0.035492774	0.031372905	0.10855128	0.37817106	0.009113841999999999	0.06581038	0.06468591	0.18533853	0.044661257	0.2842205	0.11445763	0.15041433	0.006432734	0.19430171	0.03337978	0.46649814	0.006930204000000001	0.063867	0.12141704	0.097431235	0.0	0.024046788	0.15433669	0.3750828	0.08329600000000001	0.087087475	0.088699594	0.46823308	0.0445847	0.6375673000000001	0.32394728	0.0	0.080668695	0.2970763	0.06479971	0.12237094	0.14867727	0.10154156	0.27837790000000007	0.14246087	0.09370531	0.116349414	0.031053700000000004	0.037010655	0.028005794	0.08499630000000001	0.81622994	0.13069367
30.nii.png	0.72490364	0.03029709	0.011127855	0.29848218	0.7539948000000001	0.057350077	0.083869465	0.391443	0.02727642	0.07425512	0.29154384	1.0754125	0.18325983	0.038121317	0.6947459	0.18515392	0.76449	0.025669254	0.5127942	0.32293737	0.62661564	0.016093496000000002	0.3291355	0.25558397	0.44684088	0.044527162	0.45422223	0.11914265	0.32497728	0.08240796	0.9753210999999999	1.304706	0.0029669704	0.025143348	0.14628094	0.22803567	0.02597192	0.24802706	0.049110807	0.7090496999999999	0.78569204	0.021614917999999997	0.009296444000000001	0.030789499999999997	0.034952126	0.11221783	0.10802956	1.3170457	0.22444902
31.nii.png	6.473854	9.370316	2.2695800999999998	5.2023454000000005	3.8685242999999994	9.208399	10.445092	12.04463	3.6850892999999996	6.8936462	5.34352	0.17926668	7.8309584	5.186731	2.4116826000000002	1.1814076	1.1229453	0.26797247	1.6212162	0.6919065	1.3199763999999998	8.060144000000001	3.7019005	1.122817	0.25769562	1.2612947	4.991436	9.019527	1.6399703	3.6808767	7.4888205999999995	2.3226254	7.8868089999999995	2.7039277999999998	5.608029	5.3479905	0.10550804400000001	4.9724956	2.3927941	3.2726307	0.36080409999999996	4.5564837	3.1996746	9.007203	3.601082	0.038544352999999996	1.7702112	3.9514462999999997	0.07966960000000001
32.nii.png	0.43277899999999997	1.581632	0.49355206	0.22212976	1.3224228999999998	1.900082	0.586399	0.6467566	1.1371360000000001	0.5829439000000001	0.5348094	0.38715354	0.38914186	0.55592585	0.0360222	0.6425274999999999	0.31857607	0.0020794976000000002	0.050229805999999995	0.10111289999999999	0.029398555	0.51608497	0.52423173	0.08542122	0.35484844	0.46582645	0.015578605	0.82844764	0.62036574	0.48621047	1.1526582	0.24308629999999998	0.6640411999999999	0.3881053	1.1842449	0.6554180000000001	0.018642098	0.6218188	0.35908785	0.08063958	0.09261307	1.0407176	0.22069484	0.7968522	0.47754759999999996	0.034482338	0.12026287	0.76906407	0.09734029
33.nii.png	0.010014879499999999	0.022616861000000002	0.07645102599999999	0.026484242	0.024862396000000002	0.0026738832000000002	0.010328395	0.013775418999999999	0.14026897	0.012362076000000001	0.05363731	0.060489967	0.025049083	0.0065803565000000005	0.0065869517	0.032008924	0.17101096	0.005256500600000001	0.06324521	0.08367675	0.15750039999999998	0.0	0.01809952	0.06947383	0.035091776	0.17384002	0.0016960009	0.010216339	0.045708843	0.0015629174	0.04392746	0.022753822000000003	0.0	0.035220657	0.5235639	0.005655694	0.068455294	0.17900251	0.23123536	0.037506185	0.06899663	0.35524097	0.16630805	0.014606143	0.009203562	0.12671418	0.0040986007	0.15671696	0.21491615
34.nii.png	0.002780506	0.003300525	0.060869318	0.031640842999999995	0.057562124000000006	0.0042765336	0.0044155084	0.007055606	0.03638471	0.009739069	0.015849136	0.016324416	0.03324373	0.004054645	0.01673578	0.046310995	0.08072283	0.00022425252000000002	0.028995628	0.06456563	0.19145672	0.0	0.0128549095	0.058778968	0.029802403999999998	0.098863915	0.0	0.008707893000000001	0.016585873	0.0014785744	0.024311177000000003	0.017538205	0.0	0.03834407	0.38767272	0.0036280088	0.038934134	0.17592193	0.22432323	0.05082116	0.017295832	0.19015878	0.17270578	0.0032434421999999997	0.0017337189	0.10909494	0.00039372394999999996	0.11134128	0.16049401
35.nii.png	0.06229976	0.06207686	0.015229765	0.02069253	0.21332602	0.004818801	0.046659995	0.025267314	0.051752675	0.0071772872	0.0029578593	0.09703054	0.048793986	0.0014115055	0.04106906	0.12389788	0.051802485999999995	0.018791474	0.06431869400000001	0.115848	0.016175367	0.04908697	0.0010584365	0.038949013	0.36652282	0.11704015	0.0048589227000000006	0.10972345	0.03176113	0.00805028	0.19086897	0.058761815999999994	0.010852143	0.0550702	0.21262924	0.0027940941999999996	0.04332828	0.2504714	0.14286917	0.06826541	0.07891243	0.06736984	0.0032125544	0.06324303	0.15612018	0.014173026000000002	0.009061346999999999	0.5383218000000001	0.26587388
36.nii.png	0.0066473265	0.006955946	0.09950269	0.032721274	0.03201608	0.00015279627	0.0038506102	0.035817824	0.051872565999999995	0.038414027999999996	0.020258129	0.016523753999999998	0.034102377	0.0027734258	0.0355653	0.055191737000000005	0.049390614000000006	0.0074977474	0.032485142	0.089254156	0.10212551	0.006680661	0.010485363000000001	0.02324085	0.058527975999999995	0.016183061999999998	0.0	0.011741916000000002	0.03607625	0.010210752	0.06959153	0.030221248	0.0	0.051753007000000004	0.36780763	0.001483787	0.013901368	0.07863316	0.20042284	0.024054162	0.0011934162	0.1313516	0.18358357	0.004137911	0.017483303000000002	0.07973677	0.018456655	0.14179888	0.15672049999999998
37.nii.png	0.01061153	0.0013789729	0.034077857	0.008606582	0.11634363	0.006213549499999999	0.006978905	0.0035016746000000004	0.12153797	0.020914938	0.019870747	0.027177026	0.042463735	0.0	0.0074515994999999995	0.008341991	0.0370404	0.0010113964999999999	0.022426795	0.04556999	0.16456415	0.0	0.010699082	0.026901498	0.014412757	0.055341333	0.0	0.011645357	0.039015304	0.00042846889999999997	0.09384845	0.0049659573	0.0	0.024761902000000002	0.28453124	0.0028233570000000003	0.023119649	0.14515013	0.1658174	0.05973304	0.018675694	0.19283251	0.15893151	0.018870337	0.013437286000000001	0.10251715	0.035602964	0.14072901	0.16360046
38.nii.png	0.00039340206	0.0059750015	0.09161274	0.10557311	0.0577136	0.058568075	0.17488396	0.27759670000000003	0.4268628	0.08043448	0.05217961	0.032344967	0.09938115	0.001132296	0.23748606	0.13596231	0.13794824	0.17641735	0.025184615	1.0081381	0.11176789999999999	0.00012591717	0.178847	0.0036644040000000004	0.11351067599999999	0.20366478	0.037888635	0.22794966	0.007911597	0.08105887	0.24897932	0.05646821	0.0046795546	0.023897323999999998	1.0805299	0.0007902475	0.021195613	0.10944304	0.33912992	0.012763452	0.08342675	0.28524208	0.32457800000000003	0.13714261	0.10054836	0.21254586	0.21105233	0.049378045	0.45552304
39.nii.png	0.024578435	0.017473761	0.030382156	0.0043129325	0.08327932	0.0	0.01051875	0.0059454287	0.03741546	0.004623258	0.006416054399999999	0.0065100887	0.001993715	0.0	0.009438544	0.0011362231	0.014428753	1.3922854e-05	0.054017077999999996	0.02590431	0.025743263	0.011201661000000002	0.003714003	0.07107075	0.24162102	0.01582441	0.020474723	0.06218341	0.047524992	0.01317902	0.053887807	0.11548059	0.0	0.13854556	0.25061828	0.0011232545	0.039072894	0.15549849	0.16940676	0.039382517	0.0013913433999999999	0.0025078214	0.010409309	0.0013353622	0.11866906	0.016100261	0.017488554	0.36404067	0.12621339
4.nii.png	0.32996420000000004	0.012640571000000001	0.055372125999999994	0.19125542	0.5194415	0.18688397	0.09222023	0.38098654	0.33398816	0.09377027	0.48336140000000005	0.52274525	0.27599179999999995	0.02045371	0.6071901999999999	0.12312627599999999	0.6442679	0.031467386	0.2505063	0.3733781	0.36810923	0.0011150594	0.13154541	0.032300614	0.15751281	0.34784899999999996	0.27072516	0.24487704	0.36693752	0.06390132	1.1352482	0.57797045	0.010503782	0.0072889009999999995	0.14020574	0.093876526	0.011057549	0.25309178	0.018086081	0.9882021000000001	0.23783161	0.03536045	0.021012042	0.096358426	0.10502472	0.02199818	0.14188886	2.1033532999999998	0.20976043
40.nii.png	0.00538727	0.00026826834	0.058771122	0.01123035	0.01859323	0.0020125378	0.010392808	0.0051831943	0.15763208	0.04528914	0.023903743999999998	0.0138470875	0.028080946000000002	0.0	0.04026834	0.002017858	0.02215004	0.00023527352000000002	0.029004805	0.3081846	0.07068229	0.010987299999999998	0.0093078995	0.031652432	0.0141691845	0.11125154	0.00962782	0.021480026	0.005047513	0.0043701925	0.09441392	0.020156771	0.0	0.07423642	0.5932098000000001	0.005483285500000001	0.018868066	0.15235801	0.13890633	0.022970155	0.022511821	0.05815738	0.08915398	0.03493994	0.15157910000000002	0.10129335	0.0039366259999999995	0.29020143	0.2317067
41.nii.png	0.08104890599999999	0.04828914	0.022996977000000002	0.00644696	0.19569251	0.0014231682000000001	0.03471982	0.040289864	0.118039705	0.04235002	0.05489141	0.021724965	0.00627601	0.0	0.011787424	0.037897072999999996	0.07541675	0.00074127887	0.12441346	0.052544154	0.08414110000000001	0.026943495	0.0032155820000000002	0.101602204	0.5008868	0.08645623	0.01291243	0.12625162	0.112419955	0.014566188	0.20538431	0.13107978	0.00034769945	0.12023264	0.19708670000000003	0.0028107744	0.05583229	0.17463379	0.07813011	0.06344061	0.06256987	0.005893436	0.012241833	0.0032679391999999997	0.15003736	0.028178804	0.023880946	0.43479090000000004	0.16456822
42.nii.png	0.0016041234	0.08091214	0.12482234	0.02231749	0.09918849	0.0068428890000000004	0.051626127	0.03256773	0.028776275	0.026951122999999997	0.06675072	0.051792458	0.09990913	0.0032542148	0.089182064	0.0028145364	0.41916856	0.03850084	0.017780786	0.15504245	0.19607492	0.0	0.08702835	0.30267173	0.038496647	0.30457893	0.06609762	0.015150944	0.25817665	0.011420396000000001	0.06715641	0.027372122000000002	0.0090461755	0.06932557	0.37904215	0.10769329	0.039484166	0.22651628	0.16250291	0.13695931	0.27658918	0.36611336	0.2133873	0.028572137999999997	0.06979547	0.30303565	0.18170202	0.13204853	0.121670686
43.nii.png	0.08179883	0.019687313999999997	0.06459319599999999	0.06909789999999999	0.23360725	0.024554292000000002	0.01344376	0.19614278	0.06152426	0.064052746	0.12292983	0.17396067	0.13959979999999997	0.0	0.07911156	0.005604854	0.074835375	0.01961712	0.084578454	0.15973220000000002	0.10322505	0.038684397999999995	0.029648885	0.011712668999999998	0.08190905	0.09300337	0.08410474	0.11708228	0.14587186	0.012130026	0.26441887	0.34181476	0.0	0.04177108	0.30472174	0.006464128	0.0023898971	0.20616601	0.09692239	0.22990142	0.029582882	0.01784465	0.026295112000000002	0.031927887	0.13316779	0.04168285	0.09706765	0.72826266	0.30508122
44.nii.png	0.001342924	0.11502424	0.046576537	0.021636954	0.09674951	0.0007540189500000001	0.10026439	0.012770525	0.063403636	0.03127921	0.11873804	0.16770332	0.06227307	0.0	0.1338316	0.051810253	0.47968152	0.027478832999999998	0.015617533999999999	0.07141241400000001	0.19075634	0.0	0.13566816	0.27289397	0.027231917	0.32985717	0.0	0.004727793	0.3499185	0.0005875768	0.019691511999999998	0.020697631	0.0	0.030742178	0.30999040000000005	0.056221582	0.09775496	0.18508801	0.17821189999999998	0.15756334	0.24735293	0.36432433	0.18324870000000001	0.042447585999999995	0.04737928	0.17896684	0.13892588	0.13221017	0.09235455
45.nii.png	0.00992705	0.03136418	0.08292653400000001	0.05523938	0.0263058	0.013393828	0.015839753999999998	0.008701594	0.04756655	0.0873286	0.022889858	0.027972398	0.050592918	0.024868542	0.034559682	0.0	0.14395833	0.019297762	0.05356507	0.26825547	0.14766207	0.0	0.04140179	0.04883658	0.054212462	0.11780776	0.00045652352999999996	0.031434424	0.03349416	0.026578817999999997	0.055213287	0.029164778	0.0	0.09913391	0.455584	0.0	0.02056605	0.1101326	0.20227638	0.055241667	0.024105424	0.38140526	0.3868729	0.041681077000000004	0.027919117	0.16098294	0.080814786	0.07246131	0.15323447
46.nii.png	0.04657975599999999	0.015017985	0.023447862000000003	0.01870276	0.031797882	0.0020721736	0.038675345	0.037270397000000004	0.06438271	0.015475672	0.045627266	0.009889696	0.015402583999999999	0.011139741000000002	0.007774458299999999	0.01309878	0.18374789	0.038947515	0.031297117	0.08168571	0.14294268	0.0	0.054482535	0.04777484	0.020368518000000002	0.12414341400000001	0.004532864	0.010662468	0.09549529999999999	0.002098811	0.08948666599999999	0.016592719	0.00064284296	0.021553686000000002	0.5142505	0.0025990931	0.059647992000000004	0.114795916	0.23570485	0.049305312000000004	0.021191112999999998	0.41129544	0.25434896	0.029952193	0.0047242874	0.17249866	0.081257604	0.12471551	0.16631341
47.nii.png	0.013865069499999999	0.120606095	0.018026887	0.028250594	0.24147719	0.0042046662	0.0320792	0.021250544	0.4087191	0.10979313	0.10962884	0.052404743	0.058134604000000006	0.00010291533000000001	0.0975906	0.044496153	0.1621062	0.009595856	0.09248371400000001	0.23112693	0.20610583	0.00440562	0.013344398	0.08414788	0.34050092	0.13219276	0.017998837	0.13939972	0.05335172	0.005380575500000001	0.433032	0.028134225	0.0005693064	0.048848648	0.30727282	0.0053182080000000005	0.05290225	0.17850152	0.23750667	0.12297289	0.17271756	0.08887513	0.119876385	0.037683573	0.09253451	0.0566566	0.025251772000000002	0.24730970000000002	0.22681311
48.nii.png	0.0	0.02008981	0.13541913	0.010717428000000001	0.097503826	0.010649088000000001	0.0061749066	0.0	0.038331177	0.04469558	0.02464781	0.015549463999999999	0.012134227	0.005245654000000001	0.01132927	0.0109694805	0.024551079	0.0011408442	0.03040768	0.014000896	0.18636005	0.0	0.015611732	0.025399163	0.003646612	0.123512395	0.0	0.014093998	0.007628564	0.0029375334	0.032121327000000005	0.0041913720000000005	0.00030584025	0.034007452	0.3907692	0.0	2.6898117000000002e-05	0.20059516	0.21002297	0.070351966	0.06282927	0.20493467	0.21962011	0.008076939	0.0052281422999999995	0.08074916	0.001400657	0.12175297	0.12828234
49.nii.png	0.118884265	0.06823276	0.018632386	0.101415865	0.27318132	0.020247895	0.035647523	0.11164708	0.12417771	0.029876271	0.07993019	0.1689977	0.10031786599999999	0.010341471999999999	0.19162089	0.14504573	0.18424787	0.018441055	0.11850468	0.077960074	0.06811228	0.031293422	0.016482446	0.107567914	0.2871838	0.11372551	0.010341188000000001	0.13585591	0.35490125	0.028021121	0.46472156	0.35385272	0.00070138276	0.1101405	0.45024875	0.024337553999999997	0.22607441	0.21772791	0.07307758	0.27167842	0.25488687	0.024772575	0.0594175	0.014178213	0.11786767	0.035528988	0.014429603999999999	0.6339478000000001	0.31685525
5.nii.png	0.005683176	0.020831307	0.05340621	0.048996925	0.07560484	0.011186057	0.0059292098	0.022059547000000002	0.04776208	0.039636932	0.03662264	0.014733641	0.041013174	0.012647427	0.010436508	0.0061137476	0.072553456	0.007952214	0.033321764	0.09206199	0.16498429999999997	0.0	0.04746733	0.05621031	0.02667695	0.09021381	0.0	0.003314176	0.008446707	0.0	0.09901537	0.01353707	0.0	0.037340503	0.42391840000000003	0.000755613	0.018096326	0.17005579	0.25373745	0.044177454000000005	0.020634105	0.3880572	0.22168618	0.0026516663	0.006623426500000001	0.0832448	0.01361846	0.16945261	0.15440355
50.nii.png	0.066710345	0.071215175	0.020131744	0.01753633	0.2258322	0.0	0.05828902	0.03626021	0.13855789999999998	0.02319788	0.038307242000000005	0.015348612	0.0119054355	0.0	0.11745374	0.14601470000000003	0.07727519	0.0025362007	0.019205313	0.24778907	0.06901491	0.0154388	0.0060907616	0.017926564	0.40007070000000006	0.10830412	0.037232365	0.049189965999999995	0.04279088	0.0	0.16702648	0.14084381	0.017806554	0.13738334	0.24002029	0.002556051	0.014481747	0.25339684	0.10000805	0.15036425	0.13639319	0.06611774	0.04951423	0.013422779	0.09730407	0.060469072	0.0026559283	0.5499258	0.35785785
51.nii.png	0.09356137	0.01056728	0.085031785	0.019741124	0.30427098	0.020243062	0.099617645	0.09379845	0.066646315	0.015928559	0.22020265	0.080041915	0.14394698	0.010677684	0.3214436	0.090202086	0.15881331	0.005398854	0.024737472000000003	0.26685596	0.08082845	0.040678896	0.0018590819	0.057116624000000005	0.18001175	0.17494246	0.07737401	0.11719061	0.24074438	0.00024778882	0.4946038	0.2964605	0.0004308871599999999	0.023786996	0.066053696	0.09411198	0.018631876000000002	0.25415435	0.08043327	0.23148662	0.22379193	0.050559	0.037686582999999996	0.03667897	0.11611682	0.015567962	0.11752981	0.9973779	0.25865272
52.nii.png	0.060212072	0.0035687296000000003	0.031245257999999998	0.052212924	0.05356115	0.00083439745	0.0018234329000000001	0.11214685	0.15690535	0.052552097	0.018043643	0.043050792000000004	0.031758703	0.009398054	0.049471605999999994	0.015445259	0.081460625	0.008660384	0.066670276	0.1957025	0.061821192999999997	0.0	0.056765776	0.019408004	0.09139617	0.27609295	1.8456152e-06	0.021739684	0.07676991	0.015642473	0.057009302000000005	0.0378931	0.0049323076	0.03535822	0.64033186	0.0	0.04940186	0.26793793	0.27830762	0.040496513	0.015880506000000003	0.46114862	0.320374	0.06678337	0.08419263	0.16463184	0.08246921	0.12985009	0.18367222
53.nii.png	0.015254013	0.025329065	0.072553694	0.09418275	0.14176242	0.04321515	0.009343555	0.012384038	0.12162558	0.025008101	0.055039737000000005	0.004744188	0.030331088	0.007838955	0.07292479	0.02054953	0.041504322999999996	0.013532583	0.040642355	0.10515798	0.047985096	0.0147194695	0.010696963	0.06411553	0.03736699	0.14180593	0.05495177	0.02866363	0.021813653	0.0058487253000000005	0.06906563	0.022083439	4.2152650000000004e-05	0.025795627	0.27858463	0.02126496	0.018943733	0.14543520000000001	0.16779806	0.11392504	0.03777676	0.13966578	0.14783849	0.05666164	0.07930731	0.09255817	0.009579032	0.24207135	0.20637006
54.nii.png	0.005889965699999999	0.0028418234999999996	0.022754477000000002	0.00307587	0.03438356	0.006965176	0.006409510500000001	0.011600033000000001	0.15459666	0.020882934	0.037791565	0.038925406	0.07522317	0.0011152981	0.0035959305	0.004440653	0.03188722	0.0025492234	0.03422326	0.23134379	0.03507659	0.015103188	0.007939154	0.021200663999999998	0.012024343	0.0861574	0.0	0.027018808	0.012235603999999999	0.008543911	0.15008688	0.0011072411	0.0041568466	0.06341707	0.39208883	0.00090315996	0.023533689	0.18795174	0.1805964	0.03292775	0.0036985754999999997	0.056442805	0.046586237999999995	0.03736214	0.0956885	0.08131066	0.033309538	0.28493506	0.25069895
55.nii.png	0.2335406	0.03167204	0.07539551	0.099626675	0.36009762	0.062294003	0.14526324	0.37680477	0.45357695	0.07080166	0.5321918000000001	0.17360847	0.21867923	0.021315927000000002	0.28983814	0.07698319	0.2489301	0.024955876000000002	0.15035735	0.38354309999999997	0.10365442	0.017080452	0.0052567855000000005	0.008303435999999999	0.38089994	0.3559695	0.15263735	0.21004479	0.42013590000000006	0.0066825784999999995	1.1211729	0.41490495	0.00012221036	0.07866188	0.22097364	0.03556277	0.004753325	0.39523600000000003	0.045163758	0.47735906	0.06573396	0.038810764	0.04027388	0.11897579	0.18325181	0.0062142230000000005	0.19436194	1.8088487000000002	0.1891138
56.nii.png	0.037611652	0.0029967634	0.062257945999999995	0.025153456	0.061968707000000005	0.009064097	0.0019721189	0.0011966507	0.11238727	0.015747383	0.013950648999999999	0.028640507000000003	0.008258963000000001	0.006330329	0.009869154	0.024468922999999997	0.14972492	0.002108033	0.02933671	0.027856152999999998	0.26510817	0.0	0.017080415	0.08598817	0.015961401	0.10748905	0.0	0.004135275	0.03375484	0.0	0.06414282	0.011757556	0.0	0.014278025	0.29631463	0.004182974	0.038485505	0.13521145	0.23292312	0.04282851	0.044605967	0.18686801	0.20313607	0.0030620568	0.004505138	0.088019654	0.01594309	0.14390604	0.14243156
57.nii.png	0.0058837216	0.0013493256	0.06567514	0.045948233	0.08496068400000001	0.0038502375	0.0034152793	0.009203518	0.07316471	0.013315796999999999	0.011833453999999998	0.021864118	0.023449412000000003	0.0	0.011852856	0.032115072	0.070129335	0.0019704325	0.024354026	0.036374744	0.22117208	0.0	0.01785536	0.045485724000000005	0.054888165999999995	0.12607707	0.0	0.016521055	0.035170663	0.00033794693	0.012104471	0.01001678	0.0	0.034053344	0.36819014	0.010909103	0.013632768	0.17671482	0.19269785	0.041827824	0.028402492	0.17397635	0.17823611	0.0027376653000000003	0.005462580999999999	0.09433325	0.0005944851	0.137166	0.14396708
58.nii.png	0.025788197000000002	0.001941676	0.057623975	0.10648034	0.043445487000000005	0.0008045582000000001	0.0032765153000000003	0.05333066	0.07307344	0.029541752999999997	0.032305986	0.024997382999999998	0.08417047	0.04578323	0.028333455	0.006065184	0.19398658	0.005996218	0.12576427	0.11609971	0.14462692	0.0	0.039354365	0.033872318	0.03143771	0.19216527	0.014253513999999998	0.025224026	0.066222824	0.009857338	0.09820163	0.0149220945	0.00568859	0.094929405	0.57334095	0.0027589062	0.05023285	0.11070813	0.26165879999999997	0.010939375	0.0019162246	0.26422116	0.30174512	0.06313723	0.03200389	0.1417996	0.07022216	0.07006939	0.18778828
59.nii.png	0.04761657	0.06534232	0.059350077	0.07968291	0.44400734	0.004148797	0.054062599999999995	0.031518735	0.23450516	0.007789975500000001	0.34453937	0.027298153999999998	0.17905329	0.032392904	0.23740141	0.06641655	0.31140419999999996	0.0038742346	0.041118417000000004	0.44869733	0.109908454	0.0091686975	0.019313821999999998	0.15261197	0.21275575	0.31148458	0.09797021	0.10425027	0.13772723	0.026061108	0.59865105	0.10217467	0.016436146999999998	0.029742585	0.17679736	0.059346486	0.0011328785	0.207327	0.09407762	0.23844323	0.14059733	0.11193561	0.056695256	0.15852381	0.17203110000000002	0.049699407	0.036391098	0.47329035	0.25778449999999997
6.nii.png	0.033905935	0.004744753	0.05831415	0.014707929	0.06428511	0.00024278554	0.013257921	0.015114601	0.11559985	0.00028176635	0.007545789200000001	0.015826639	0.034463283	0.0	0.020705145	0.010800233000000001	0.05084179	0.009318976999999999	0.022495282999999998	0.15604332	0.06159283	0.0036013940999999995	0.0	0.018278506	0.095234334	0.002342459	0.0014160458	0.0180972	0.030780442	0.010118686	0.18161468	0.04718265	0.0	0.036364152999999996	0.24143755	0.0014021099	0.020386584	0.21271373	0.31341615	0.04439476	0.0013276188	0.055573605	0.017277544	0.008018519	0.0765317	0.100500986	0.008864357	0.24726008	0.19124745
60.nii.png	0.021110662999999998	0.0019053774	0.024526715	0.03691523	0.018715158	0.0021837715	0.0056749703	0.044845805	0.036432426000000004	0.013058726000000001	0.0023346525	0.017835783	0.046581662999999995	0.00026533947999999994	0.025216086000000002	0.002954205	0.038468387	0.011747353	0.0020868697	0.19495593	0.12046992	0.023621647000000003	0.0065861926000000005	0.03447412	0.042700604	0.020447304	0.0063236216	0.021483086000000002	0.011316679	0.0035287526000000002	0.10055228	0.024922615	0.0	0.0784547	0.36241072	0.002853487	0.052334942	0.24012979999999998	0.07979958	0.050991833	0.006328173	0.03707616	0.06106527	0.020449318	0.06759816	0.07045381	0.0035110059999999997	0.2641923	0.22539707
61.nii.png	0.31677508	0.022566392999999997	0.043690618	0.16248323	0.45053613	0.08315348	0.068531014	0.12411106	0.09629706	0.06331076	0.17745973	0.5620512	0.1425725	0.0316009	0.3322085	0.090409175	0.32857373	0.035709426	0.22314912	0.16182760000000002	0.23810647	0.010939221	0.10538511	0.028006512999999997	0.42735583	0.1368162	0.19831392	0.17212097	0.2548063	0.0022309117	0.53779733	0.50735223	0.0007536458999999999	0.061779264	0.15916860000000002	0.028509102999999997	0.04432697	0.27170897	0.09670930000000001	0.41859013	0.091195956	0.02799626	0.03482045	0.05495919	0.12513629	0.0409632	0.10562591	1.1950948000000001	0.2483998
62.nii.png	0.038222927999999996	0.3674038	0.05490621	0.34481508	0.06344665	0.32438368	0.27490765	0.16191001	0.10897906	0.6686692	0.16559647	0.2870891	1.4650731000000001	0.0	0.33911633	0.23224641	1.2873780000000001	0.08322233	0.62035817	0.03928053	0.36634374	0.014862466999999999	1.478478	0.17797485	0.48242298	0.8780266	1.1668061	0.39201128	0.8538491	0.014210601000000002	0.4824196	0.7044786999999999	0.9354558000000001	0.11374345400000001	1.7111063000000002	0.77895474	0.56856966	0.094410546	0.4363539000000001	0.882827	1.053521	0.67676514	0.26459557	0.93930316	0.35662723	0.21211529	0.80241334	0.045666642	0.12713636
7.nii.png	0.33826017	0.048236812999999996	0.082453765	0.14506027	0.60625297	0.062331755	0.13834545	0.2263248	0.22350325	0.08164265	0.51430315	0.5114154000000001	0.33848003	0.021365707999999997	0.52478695	0.10129633	0.7777524	0.033682987000000005	0.16346386	0.34909478	0.35392636	0.015204397	0.27083498	0.19460970000000002	0.41126484	0.14925812	0.24710166	0.37395838	0.64151704	0.011159833999999999	0.94013757	0.77066135	0.0	0.055042587000000004	0.36423776	0.16195081	0.10805633	0.19642615	0.075998284	0.8446934000000001	0.29527155	0.08411855	0.030455219	0.08533507	0.112149626	0.032980677	0.1871223	1.4069651	0.26097852
8.nii.png	0.014843297	0.14907825	0.024337769	0.022693157000000002	0.10191232	0.0	0.144346	0.007065503000000001	0.05314304	0.029533714	0.1258826	0.16512205	0.0081451265	0.012127916	0.16513963	0.015575563999999998	0.56625706	0.00418071	0.02504844	0.08160746	0.22086220000000004	0.0	0.19644825	0.31638548	0.01829216	0.28039458	0.00069037994	0.019528542	0.37102008	0.0003621998	0.061410647	0.028293425	0.0	0.017238809	0.4568647	0.072447985	0.15540498	0.18330048	0.2262252	0.21024308	0.23932379999999998	0.32595593	0.18482932	0.022357328	0.032735985	0.24350624	0.112446666	0.14701365	0.12590636
9.nii.png	0.12051588	0.028910413	0.0115102045	0.09015167	0.29916286	0.020625096000000002	0.052397087	0.03603396	0.074174345	0.029953577000000002	0.096800126	0.07338326	0.01727948	0.015043558	0.10107017	0.14931163	0.1176693	0.0	0.17555003	0.16281413	0.07762004	0.009095446	0.004147581	0.07927115	0.49098307	0.11727261	0.06566343	0.08619467	0.14819239	0.0140358815	0.41422427	0.13601808	0.0026670932000000002	0.07943744	0.16993985	0.0011032765	0.08518887	0.16040456	0.08792052	0.12957257	0.17455272	0.04818645	0.0038077205	0.014459615	0.11235247	0.034726527	0.034365047	0.39675257	0.2790655
[truncated: 1,999 more columns]
