# Supplementary material for: CT-based radiomics in predicting pathological response in non-small cell lung cancer patients receiving neoadjuvant immunotherapy
Source: Front Oncol. 2022 Oct 4;12:937277. doi: 10.3389/fonc.2022.937277 (PMC9577189; doi:10.3389/fonc.2022.937277)
Supplement: Supplementary file 4 [file DataSheet_4.csv]

ID	exponential_firstorder_10Percentile	exponential_firstorder_90Percentile	exponential_firstorder_Energy	exponential_firstorder_Entropy	exponential_firstorder_InterquartileRange	exponential_firstorder_Kurtosis	exponential_firstorder_Maximum	exponential_firstorder_Mean	exponential_firstorder_MeanAbsoluteDeviation	exponential_firstorder_Median	exponential_firstorder_Minimum	exponential_firstorder_Range	exponential_firstorder_RobustMeanAbsoluteDeviation	exponential_firstorder_RootMeanSquared	exponential_firstorder_Skewness	exponential_firstorder_TotalEnergy	exponential_firstorder_Uniformity	exponential_firstorder_Variance	exponential_glcm_Autocorrelation	exponential_glcm_ClusterProminence	exponential_glcm_ClusterShade	exponential_glcm_ClusterTendency	exponential_glcm_Contrast	exponential_glcm_Correlation	exponential_glcm_DifferenceAverage	exponential_glcm_DifferenceEntropy	exponential_glcm_DifferenceVariance	exponential_glcm_Id	exponential_glcm_Idm	exponential_glcm_Idmn	exponential_glcm_Idn	exponential_glcm_Imc1	exponential_glcm_Imc2	exponential_glcm_InverseVariance	exponential_glcm_JointAverage	exponential_glcm_JointEnergy	exponential_glcm_JointEntropy	exponential_glcm_MaximumProbability	exponential_glcm_SumEntropy	exponential_glcm_SumSquares	exponential_gldm_DependenceEntropy	exponential_gldm_DependenceNonUniformity	exponential_gldm_DependenceNonUniformityNormalized	exponential_gldm_DependenceVariance	exponential_gldm_GrayLevelNonUniformity	exponential_gldm_GrayLevelVariance	exponential_gldm_HighGrayLevelEmphasis	exponential_gldm_LargeDependenceEmphasis	exponential_gldm_LargeDependenceHighGrayLevelEmphasis
1.nii.gz	11.696881610239986	22.376293190052724	2236241088.3899975	1.5857403700875254	2.8828331684623194	7.172191157142373	27.837393564956304	18.900317332544862	3.16334879572729	20.362651271414986	0.360115581064066	27.47727798389224	1.4062770201330923	1018.9114953118109	-2.1470378591007426	60378509386.52993	0.4212736296790579	22.77861818977201	20.390913894502756	27.212072998278334	-5.219157722328552	1.9750292903558937	1.0733887500018118	0.2953929820447752	0.5902587688472439	1.4547188928106218	0.7246000641818431	0.7648253702716548	0.7511743811137902	0.9747272760151969	0.9232570442738725	-0.05305411323046694	0.3657318233228871	0.34763812373535574	4.490581838802478	0.2692977405710107	2.667976438448814	0.46315874225353654	2.0446413371811283	0.7621045100894264	5.5094154232326495	87.41225626740948	0.04058136316964228	58.720628590198196	907.4233983286908	1.055379251661093	19.792943361188488	212.43918291550602	5107.958217270195
10.nii.gz	5.853998874133616	37.29811101893031	343649528.08960927	2.6203420621921754	19.111802194512954	2.2149604232279274	44.11185329187188	26.64596884837164	10.19615841616418	32.292056026450325	2.0353233176283547	42.07652997424353	7.837174238558582	1026.7130352326267	-0.8544869080770976	9278537258.41945	0.211957544506756	137.71136398117562	41.61647736630718	359.2420511213041	-35.97104641204191	10.043310934485824	6.749947439210498	0.19635351461538175	1.6990971908197063	2.4213817832722704	3.8368926273933317	0.5754159561526584	0.5300884550624804	0.93637518564936	0.8657924064140325	-0.06997184358272163	0.5231845137081697	0.34982046562414537	6.386872853167309	0.08614923870738841	4.5152246710001815	0.18885512905535207	3.2302940836874736	4.19831459342408	5.677929009553009	25.404907975460123	0.07792916556889608	32.637509879935266	69.09815950920246	5.604162746057436	39.42944785276074	86.92638036809817	4710.570552147239
11.nii.gz	11.534075889892689	15.380607317901434	10063619447.880201	1.0008684125301706	1.865627492377401	11.21961139276731	20.339545580817457	13.254524141885467	1.4885923755904176	13.62828382413734	0.3356336261096721	20.003911954707785	0.7953180397383767	1013.2573291149299	-2.4180279770654605	271717725092.76544	0.6371862114927598	5.68431112277479	9.761016285044551	2.06910163456972	-0.2641744997206751	0.5270280438500717	0.3928809898038255	0.1454506289960906	0.33863779724177273	1.0266017599326627	0.2781346293399982	0.8393068426214512	0.8361054206353191	0.9853767542720513	0.9448222437932294	-0.023404994139990025	0.19585387961388123	0.2950924729015011	3.118888717234534	0.45253949478707284	1.7627171972866016	0.6461999758649491	1.4015757011749475	0.22997725841347433	4.808360767764509	485.67496429300144	0.04954855787522969	55.24186549255758	6245.69924505203	0.2913691083452357	9.75882472964701	352.1201795551928	3220.3576821056927
12.nii.gz	15.101418472156277	31.57552641989316	3946799203.854882	2.0968680084715454	6.693823110876863	3.727823528405099	36.41611777028239	26.02163442895998	4.9871343632116805	28.434226836315883	5.363978625313487	31.052139144968905	3.187879192783502	1026.0411901255836	-1.2952157371096626	106563578504.0818	0.29152762066683596	40.129518049953425	24.924756806782412	57.558115230373346	-8.363098075073642	3.67476800466938	1.4884461265875837	0.42242751161319314	0.7484195145296073	1.6772572485098693	0.926075270046922	0.7192612265528749	0.6965507071279137	0.9735084090776686	0.9156429103853724	-0.10186851877454652	0.5594392314550696	0.36025063405714164	4.937354039382658	0.14665551047562755	3.57204860374353	0.28163578562902325	2.6915576268460972	1.2908035328142409	6.084794615198549	167.53134169111763	0.04468694096855632	56.186283871484605	1092.937049879968	1.6935820922389118	23.720192051213658	180.11443051480396	5299.941584422512
13.nii.gz	10.10673183667985	16.32225793494338	4377638104.643201	1.2980510315599558	3.0391623677742405	5.792011459736048	27.558764247727247	13.114807092832056	2.068413394928532	13.177582620287453	0.967430326522578	26.59133392120467	1.2780016857673686	1013.1188835137028	-0.25432701224116566	118196228825.36642	0.5326484416767797	8.259781305494313	9.816278535490726	2.3608622897406977	0.009910699655123815	0.6846339583992023	0.6569203358758097	0.02062261896754364	0.4931054824233931	1.2740241912190637	0.4137312074050981	0.777948861197475	0.7697231280852209	0.9831334298353475	0.932344583773285	-0.006745440534192452	0.1242442935354054	0.37547918188105434	3.131986763337198	0.3251297724202883	2.3911025556691317	0.5316870770553386	1.7069134832370065	0.3353885735687529	4.989209787356883	199.84454865181712	0.046856869554939534	55.8918697267351	2271.7456037514653	0.3907942864917834	10.053927315357562	256.02977725674094	2346.713247362251
14.nii.gz	7.23093877339604	13.60567454282898	2277806910.770632	1.406411605011492	3.0677551110428602	7.3582811894583875	34.91257338956561	10.431829141277053	2.040965520923115	10.451873551833183	1.4240093587164953	33.48856403084911	1.3006336781634404	1010.4356673767269	0.28503721629710604	61500786590.80706	0.4378060984525735	7.75656526447767	6.991814051536061	2.9024616352108676	-0.05300663210577687	0.8279570718555205	0.6970686412192797	0.08571554971506168	0.5690856654002622	1.2589725272883727	0.37295132140223036	0.7345585875923516	0.7279447684462484	0.9864748114904748	0.9305587731673592	-0.010746569650783657	0.16375673672000246	0.47598473018284854	2.6379977594960433	0.21730208894422695	2.632920459590245	0.3441973604878405	1.8797548285828907	0.38125642826870004	5.116177899176731	116.6665172568355	0.05229337393851882	29.294740727064	976.7454056476917	0.4294002383994249	7.10667861945316	159.7826086956522	1274.1600179291797
15.nii.gz	9.14697579344466	15.476641502740788	4832746382.81657	1.21290012850667	2.2924853418748405	6.135881050613378	21.04078077998455	12.835144745182987	1.9274843685443652	13.413809747518238	0.6966827871657858	20.344097992818767	1.028656300973379	1012.8390800535666	-1.610122124843443	130484152336.0474	0.5660035196758548	7.97165275935981	9.426451058271763	2.793234670635814	-0.49082920751832104	0.6517739348819437	0.5122354584067085	0.11980006018249936	0.4027982435013688	1.1499902867635798	0.3499283502251457	0.8152938867646784	0.809539365673505	0.9813787856722473	0.935361905759986	-0.027111763007308127	0.23348437355506485	0.3216099544727293	3.0645652621187645	0.3982191170290705	2.091616832286288	0.6051073263383202	1.575327631981416	0.291002348322163	5.069852067222708	213.40840585862875	0.045300022470521915	63.8279204998612	2666.4425811929527	0.3793119622614186	9.400976438123541	294.4022500530673	2669.9834430057313
16.nii.gz	2.002401163969816	11.917962906763492	1259168719.6438937	1.5983141084426222	4.864571278032351	2.7399875065005945	21.986294192424207	7.6931331472242475	2.90861937968527	8.300190187761908	0.3050868305032974	21.68120736192091	2.101221825450473	1007.6996799017592	-0.12855071186813147	33997555430.38513	0.36619667013527574	13.19428203827606	4.701091146277573	4.088107762550088	-0.13645992539348015	1.194386015193791	0.8632168208393397	0.16098414120075613	0.6553434140434731	1.3779281558226215	0.4328820705494839	0.7051240011141402	0.6930454466820255	0.9687137373122662	0.8955901750976779	-0.028690812629341367	0.286408459550549	0.4904313746573334	2.14897419027269	0.15745686751001856	3.0671189450302276	0.29190906619085527	2.1514370617444016	0.5144007090082827	5.506942408398467	67.86612903225806	0.05473074921956295	25.627447970863685	454.0838709677419	0.5560249739854318	4.7387096774193544	121.06774193548387	538.2274193548387
17.nii.gz	3.236981476545993	19.64978919930842	459084965.1949885	1.9573263015969078	9.945021338192992	2.143692995739142	25.215451804830728	13.408996640869232	5.291418189997896	15.834191124975167	0.6298610369674513	24.585590767863277	4.054099892940412	1013.4277065088978	-0.7056601973558088	12395294060.264688	0.3278280758124008	37.921847231449675	12.191378634264392	34.96664088337594	-5.625531888409052	3.3523918399217743	1.9129679119964824	0.2738740621909683	0.9234958891263049	1.8277298199890215	1.0552780344721115	0.6687961075063181	0.6352359052464034	0.9551327758065205	0.884036416007357	-0.04569342328517239	0.3833494291134035	0.36851972404057237	3.4396634458375033	0.1643114699573607	3.5790789700423367	0.3703859141057893	2.615742390710117	1.316339937979564	5.242105282145834	29.9082774049217	0.0669088979975877	34.187418985130805	146.53914988814319	1.5791480864225336	11.827740492170022	103.25950782997762	1595.3489932885907
18.nii.gz	6.384767730687315	14.076731744452772	5064871284.860462	0.932188497320537	1.9527521081634767	4.715373543713782	31.57015885103137	11.941241714820608	2.234686135514912	13.179191651004144	2.1980492156096516	29.37210963542172	1.2707026761013447	1011.9455628898319	-1.5272985424152785	136751524691.23248	0.6644377963771777	8.745569085539211	8.083446946658793	3.1199341455995158	-1.0509122101287003	0.6351764064387091	0.3009600766103009	0.3569906006510593	0.21970562515943326	0.8217241321529735	0.25228732913530505	0.9032291164082626	0.8982269295800825	0.9941889427395663	0.9736488043853213	-0.1314390033423857	0.4226667132183715	0.1526354726609705	2.8284051242162005	0.6063135885878077	1.4490625875495189	0.7732682408517783	1.1691846976265217	0.2340341207622525	4.723562445276834	392.52203801051354	0.07936151193095704	68.81663477894459	3286.3093408815203	0.3082473487625106	7.950465022240194	405.946623534169	3601.1971289931257
19.nii.gz	8.185767677523906	34.83578381793042	583106646.2445085	2.0639289353266674	6.616541839125947	3.546612637675202	38.33315850883668	27.744551754138115	7.586421495886415	32.184012807634915	3.0126162245369734	35.320542284299705	4.7437194312713045	1027.790163412828	-1.4309251458498418	15743879448.60173	0.3749081075404328	93.75634785319562	41.32736009364175	391.8520696284077	-44.00912261637825	8.420903492133387	2.9343947224163287	0.48068970909080994	0.973284120058108	1.8943074813477976	1.9840617549464004	0.7035967166465116	0.6767081487166572	0.9634988230652941	0.909553181055521	-0.10772561023959279	0.5703930995006612	0.32013851256754317	6.320797449272821	0.22936572674582653	3.507001789841091	0.45777859396862774	2.666239914673243	2.838824553637429	5.533013641896201	29.08695652173913	0.0526937618147448	52.85763232514177	206.94927536231884	3.6992228523419453	39.78623188405797	163.79347826086956	7889.717391304348
2.nii.gz	13.600561709524545	44.13775408421748	460182083.82943	2.5862195076293637	14.814102269031409	2.8896234411211945	48.70854528503619	34.43815395203264	9.423536380651715	39.99588417594046	4.4577416139566965	44.25080367107949	6.7058727710069155	1034.5003105976243	-1.1195034973631133	12424916263.39461	0.24192536506219578	128.59827489209556	63.084353826983865	442.9494843521773	-45.03604849874691	10.489898505625266	5.372852423021562	0.30914037640095937	1.4319581540678696	2.2961420186304298	3.283898274731736	0.6219622106805278	0.5812564597961875	0.9569160677542783	0.8935382368330751	-0.09514294311743955	0.5769254598169284	0.3265193331816825	7.86114993090266	0.13205951340894623	4.342785421024401	0.33273655157508425	3.098863142430827	3.9656877321617077	5.735795453540161	32.334883720930236	0.07519740400216333	50.02195781503516	104.02790697674419	5.245235262303948	59.730232558139534	122.46976744186047	9684.33488372093
20.nii.gz	15.138365585744566	29.444658006119994	2283269995.880284	1.7118651936769942	4.112693830232082	5.164734287476639	45.70354868727441	25.04281024814734	4.187373303767446	27.232589234028747	2.7394341760928063	42.964114511181606	2.297919501003111	1025.0587842751472	-1.6595779350257545	61648289888.76766	0.4552311142331873	32.74837822333389	32.53364102457371	37.7254563095824	-6.628238877081135	2.3378020965582156	1.347434303966207	0.26911772729540595	0.6166933728300104	1.5308133913966544	0.9657643737770637	0.7799093678769738	0.7605133422655018	0.9876139946477799	0.9489467336710375	-0.05099712130054654	0.3589731420507834	0.26450178249492573	5.682074237995798	0.35311945004158474	2.728896582262765	0.5820720590126766	2.0769293415992123	0.9213091001311056	5.437868211758655	99.32121491026231	0.04570695578014833	78.70760742061137	989.2172112287161	1.3235929638077997	31.32857800276116	252.55177174413254	9060.009664058905
21.nii.gz	3.1796775495141087	20.902607862781565	694099763.2341992	2.354103944548963	10.977284671446755	2.874074524529065	45.048745198722855	13.276001812871506	5.6627272987355965	14.560083637990147	1.0856162763750186	43.963128922347835	4.379080679005655	1013.2989675726145	0.010894431381573005	18740693607.323376	0.21911872833584256	46.54183384814326	12.073691346453133	63.96035299206663	-2.420844369220669	4.456415669499459	2.4932317906862087	0.28165807093712814	1.110254197185839	1.9732794131998577	1.2524038345533446	0.6085860594986291	0.570358033651731	0.9774313565954317	0.9083950614227218	-0.06266078950073657	0.48876027298348396	0.4420417288898638	3.403227033350374	0.07244238089633247	4.402335589679702	0.1917918484257489	3.006763059415341	1.737411865046417	5.839704878184517	50.14792899408284	0.07418332691432372	26.94140611323133	148.12426035502958	1.983815342600049	11.763313609467456	82.26331360946746	1205.0118343195265
22.nii.gz	7.947555954817478	47.83463335295737	1400548416.1178079	3.223295587866669	26.395792685261398	1.8724262806469036	64.78062901444638	32.29527125817139	13.524844106122435	38.8755711602715	2.76446155222305	62.01616746222333	10.966390599641429	1032.4080465198242	-0.546751401075514	37814807235.18081	0.13158608035695668	232.84745689811797	60.79184675181715	1255.681651473882	-84.82790122364658	21.34829279168434	9.843873744521858	0.3672325781956352	2.1976250676751894	2.7648248599924576	4.969232325540255	0.484832728028961	0.4245975243358203	0.9519364282467492	0.8717858760630198	-0.06175834904796762	0.5463887671179884	0.3693804964500797	7.609961567589763	0.035059280570029654	5.920007545233697	0.10798151565274841	3.9027964134962256	7.798041634051551	6.15985089341988	132.34703196347033	0.10072072447752688	18.544356641623175	172.9041095890411	9.425028784961857	57.60806697108067	48.25266362252663	3963.8546423135463
23.nii.gz	4.439310997708101	17.9568330951991	585239249.3916819	1.704099615880421	7.439409756685471	2.4920742819925077	21.230487514220602	13.266075572813824	4.450154678978023	15.732985793478763	0.7858198337323291	20.444667680488273	3.3261618273660263	1013.2795888838208	-0.9512808691931446	15801459733.57541	0.3854170514004309	27.385341833499382	12.1204196471651	22.000165834891895	-4.760091356765961	2.436802146541687	1.246769731743607	0.3218689793870414	0.6536784364227869	1.5520939228342434	0.8168867750148681	0.7568557447302504	0.7323671088215999	0.9588256143897831	0.9040877928339894	-0.06282182044230102	0.39875461038327437	0.2771176292257399	3.438394035873292	0.28986478311152375	2.815249993126078	0.518331746247438	2.1467840769736166	0.9208929695713235	5.300869026575146	30.066666666666666	0.052748538011695906	71.9173407202216	219.6877192982456	1.1905232379193598	11.419298245614035	213.65263157894736	3341.0894736842106
24.nii.gz	12.383255940439293	18.069688237310505	6486411551.972305	1.3940011768464569	2.7058299983527316	9.672655707569076	41.72054318922019	15.084615191422266	2.073082667439363	15.437219233944042	0.5407769025302268	41.17976628668996	1.1546012177351992	1015.0896110700533	-1.6534108781926726	175133111903.25226	0.45235202491229154	10.14250403415682	12.944019002502671	5.9298381797902	-1.0093338606383466	0.9828278892619321	0.7109784579465648	0.1600285207450021	0.5454893563624884	1.2751368801189824	0.41310900845671833	0.7501525597539014	0.7433942720753497	0.9915784441151766	0.9468621631108943	-0.02020187288336753	0.21512345095004579	0.44208478326382783	3.588320055939744	0.23509301417836623	2.555100562712878	0.3728569471424468	1.9019870978974884	0.4234515868021243	5.346564556153238	302.27656870532167	0.048018517665658726	32.13804200542433	2847.5559968228754	0.5210170079636308	12.987132644956315	184.1342335186656	2670.8019062748212
25.nii.gz	3.125015517053626	17.93720376035712	2128663958.9316018	1.775508346061691	10.195350966009524	1.7966716417360535	21.95436647829838	12.344317960350631	5.197149900208879	15.317483561904325	1.1248224409802583	20.829544037318122	4.3333213446655225	1012.3607648533902	-0.6145152594381844	57473926891.153244	0.3486346205512422	33.3001079335055	10.928540212402746	29.97660126222807	-5.591631414350247	3.3478855542796557	1.6120783308982922	0.34983023835543176	0.763260791160682	1.6545913882494738	1.0257460616130982	0.7352732804104758	0.703086225949815	0.9480887458950977	0.8912376748304419	-0.0720352182419207	0.4431238791788239	0.25139528825610147	3.2394772689253255	0.24603474867437963	3.0342197503969457	0.4744710382883347	2.309446314947218	1.239990971294487	5.556753038204636	104.30861819932595	0.05022080799197205	71.87551626371227	724.1141068849302	1.4587894237480494	10.418391911410689	206.70149253731344	3156.82859894078
26.nii.gz	8.236639552883517	25.852453621968408	1120710323.0743194	1.994537270583753	5.209142963187155	3.7493514373547137	41.768098358344304	20.543914273568806	5.046437416829554	23.219765369573516	1.422706672238641	40.345391686105664	3.0843878784352037	1020.5647186066199	-1.3108498398235717	30259178723.006622	0.3479809565926396	42.463903791837204	23.479883615875284	52.58813707032097	-7.8898241216409515	3.2571763022606293	1.975784718960625	0.24500406628587504	0.8664033434424263	1.8004319050267745	1.223044247509192	0.6956524736488026	0.6694562287424316	0.9782301705660206	0.9222828426128905	-0.04603537426383435	0.3841491532310028	0.3671208062351496	4.812387643383917	0.1921462253302098	3.4436385281497572	0.39156577809106285	2.5229417471997118	1.3082402553053138	5.66266091953864	57.36431226765799	0.05331255786957063	44.41105015132461	374.4275092936803	1.7216007241469853	22.680297397769518	135.6171003717472	3491.4200743494425
27.nii.gz	23.119491737150618	39.75399005674569	8652977229.436302	2.0785413513582323	3.927020725397	7.337564731215159	55.76184859058939	33.85673558332629	5.1945012347434725	35.961523021041735	2.275383160835248	53.48646542975414	1.9666729079321739	1033.8900455284902	-2.1236618267493848	233630385194.78015	0.3566489353381955	68.87653189146799	57.17945077004093	261.9148651816949	-25.887083648328463	5.454706163158743	2.4042115775828705	0.38737498881480875	0.8774221234231153	1.7626922261179414	1.6329305637381368	0.7006010449939644	0.6814270243414963	0.9852561798334468	0.9395155182917952	-0.08050629810398396	0.5080140809276835	0.4039764328138728	7.511097693672154	0.18166283063990654	3.609348343499187	0.37044534707114357	2.7094000386970687	1.964729435185404	5.823088308738924	349.5830759728227	0.0431850618866983	47.68369314208474	2887.073131562693	2.85107278797449	55.77467572575664	190.19036442248301	11985.93057442866
28.nii.gz	4.239188498965877	9.429852221145115	3935825524.065693	0.6756166273091418	3.000536670853485	2.6616320612804305	12.469214573545981	7.685821807347121	1.730613436168227	8.763254263426797	1.9170865595558637	10.552128013990117	1.3008653939309993	1007.6878791223277	-0.9974771774013391	106267289149.77371	0.7228810621527413	4.146258506373774	3.610250298871026	0.4494974011304838	-0.25809913913382987	0.2569324657743737	0.1578557274582	0.23837451632760753	0.15683474365296163	0.6297306491721154	0.13318625468893627	0.9217527921410589	0.9216847265540429	0.9842615495836526	0.9608423632770215	-0.062352885212798546	0.2519340663913646	0.15594138282337802	1.8935328926402435	0.6637251248557885	1.0486884838709627	0.8070465280369864	0.8864582114677406	0.10369704830814344	4.633873802131906	247.6233230134159	0.06388630624701132	63.80987123000848	2801.8869969040247	0.14067437305702793	3.539731682146543	389.3348813209494	1539.1176470588234
29.nii.gz	7.2621198878347535	20.38979473073356	928006785.4369301	1.6702642454764731	3.7012937041458702	3.9672499692286567	27.842527844322067	15.992772664956311	3.685258498183324	17.524436319222282	0.9164147885027083	26.926113055819357	2.1549470335708643	1016.0047304402163	-1.334074129056937	25056183206.79711	0.4375186370717186	24.298169470912743	14.861672295432687	18.706360109670758	-3.6580812906311206	1.7888794075459145	1.26629355688311	0.17005175954214724	0.6571922785037143	1.573915084246497	0.8333422522273956	0.7510267592099583	0.7306920553761145	0.9700806810798874	0.9158949187264754	-0.037909945919420346	0.3157307245060647	0.31959623869950293	3.8380855727493324	0.2940360488477079	2.853010065113593	0.5200503102478775	2.0826563048086437	0.7637932411072561	5.307358447038482	44.65072302558398	0.04966710013969297	66.03512987487025	393.32925472747496	1.0119438110074102	14.551724137931034	214.25695216907675	3428.6340378197997
3.nii.gz	14.526359348155868	21.348600409910425	1121927152.3811817	1.424068673035371	2.977791419107845	7.755659795803482	33.39481202447687	17.806946070391895	2.3838309135706566	18.116034335214184	0.9353731555394563	32.45943886893741	1.31587698970669	1017.8132518688099	-1.3164307616865665	30292033114.29191	0.5015470347151351	12.836210623950619	16.68502691541808	5.16569731373609	-0.6352842875763826	0.9216376637057729	0.8378110659467913	0.046430811318894843	0.5350861124961326	1.3767942453035775	0.5513745589775152	0.7736301278980042	0.7620159926345356	0.9844017910046847	0.9369906746520213	-0.017100512589620313	0.20414153282456635	0.3528445428281819	4.082152531323749	0.3147979176181488	2.5330087897203892	0.526520566494368	1.8354725997520789	0.4398621824131412	5.3080036785403415	43.76269621421976	0.040408768434182604	58.07475046658294	543.1754385964912	0.5476733092389816	16.881809787626963	218.35549399815326	3557.0332409972298
30.nii.gz	10.15743044976721	23.97918351434888	2142182214.9329019	1.899640758671506	4.213943502309387	5.101260393263294	31.087169696453422	18.99495375861008	3.9459748708693776	20.4457904212628	0.5496178961045213	30.5375518003489	2.1004983107008903	1019.0103395905219	-1.5699196918194394	57838919803.18835	0.3486127366059292	31.35640687872177	20.331027375489295	33.38096911268117	-5.276516303368262	2.5865526566655928	1.449895147960731	0.2813883445348221	0.7479038734326724	1.6302976883512346	0.882161791410605	0.7120876759904934	0.6926548510558459	0.9742634675098985	0.915135255672815	-0.0636900407496057	0.42471857508056904	0.4008314761320543	4.4772170476301	0.17538120691913922	3.329629701762994	0.3499376867712668	2.49041554719086	1.0091119511565805	5.705312539619566	97.67862336403296	0.047347854272434785	37.84764738652937	719.188075618032	1.3270331621306453	19.82161900145419	147.9907901114881	3453.8904507998063
31.nii.gz	7.389163923730033	31.926691442025906	1443706688.2667367	2.603607607203113	15.17053426911789	2.0933507694114613	39.602365934722485	22.778532051196713	8.19870248775736	27.054119638337887	2.383184847543077	37.21918108717941	6.471535463537707	1022.8217180232116	-0.6995429950880778	38980080583.20189	0.1985990338164251	88.34123515317773	29.91473407668952	207.11195175034266	-21.511633558350567	8.580382831791724	4.010778147187006	0.36125089788181886	1.3849363529556054	2.2390041027977583	2.070283935088755	0.5804115726208597	0.5345495292841913	0.9487646159366212	0.8704657105195405	-0.059832245290374106	0.48386614314299486	0.39615826920277725	5.363756838198532	0.06901421011370579	4.7505806779534385	0.1592084332395056	3.2862516814552527	3.147790244744683	5.971764573043899	96.71014492753623	0.07007981516488132	24.456198277672758	274.06666666666666	3.656544843520269	29.195652173913043	76.37971014492754	3001.7130434782607
32.nii.gz	2.356566066321883	5.739257748093417	689356986.998651	1.0001130617815281	1.5193925945389903	107.89813510787059	32.14950757247029	4.641550518558671	1.072777467208318	5.147603280152996	1.1775355410254225	30.97197203144487	0.7025849442960711	1004.6429455390861	5.956126082275026	18612638648.963577	0.5084171330942423	2.8029931172046414	2.690078566643941	3.0436532877762943	0.23096369435649627	0.6704647366562283	0.44867220548524134	0.19775360363067124	0.37352209288252547	0.9650425129476324	0.30798130300028287	0.8189631556234465	0.8185966957620118	0.9917161086018565	0.9540563198392451	-0.049377195390528046	0.28938567342455884	0.3570971884136785	1.6231188462101278	0.2963633661351396	1.903446087565944	0.4348611848779008	1.5434467567111816	0.2797842355353674	5.2327442531636486	34.04538799414348	0.04984683454486601	31.12954003202648	347.2489019033675	0.28778813648338974	2.77891654465593	212.2152269399707	687.2298682284041
33.nii.gz	21.02031448918691	41.61815680647853	1450135077.8994708	2.13260791787058	4.715116432605107	5.87112783094567	45.95956081126558	35.237178907961265	6.159835222778735	38.417615041933715	3.4167764294732828	42.5427843817923	2.9434142193773454	1035.274055964432	-1.9384075757168673	39153647103.28571	0.3259095743547639	76.35435973149693	62.21592580530951	215.3517500952627	-24.959319372129457	5.326745978668411	3.4000355958962043	0.21964307073426778	1.0982971807788557	1.9697112990414705	2.19160189284889	0.6540086148066098	0.628276936724601	0.971984201545393	0.9141643841440403	-0.03612915348523692	0.34825599801767715	0.4242746074634986	7.857087231021155	0.15478955515046916	3.6228080264781366	0.28385336021480856	2.6169606050999614	2.1816953936411543	5.491880144701629	81.16703621581671	0.0599904184891476	30.19167719594954	440.95565410199555	3.2000891506596987	60.10051736881005	122.1559497413156	8274.141906873614
34.nii.gz	13.036414466920569	43.65260710095663	735268415.9636672	2.4806280773790728	9.775051373488829	3.5170546264115186	47.3343599480688	34.46891824009166	9.16514597158611	39.71758286963271	2.3901126407633932	44.94424730730541	5.802714907370384	1034.5335678477923	-1.3744213938040728	19852247231.019012	0.2605997427797164	133.76019905689373	62.63007284656297	530.2566173303154	-52.41804437744649	10.371975792646916	5.62279846251195	0.2967703582222015	1.4581683090430781	2.2690469193522427	3.4794487413232646	0.6092589023794706	0.5729913369506433	0.955875670483266	0.8919852928492501	-0.06334429870335274	0.4894435262933033	0.3850250301059444	7.838501209764136	0.11810603954850636	4.306625027439932	0.2748684487654873	3.0561033235536854	3.9986935637897165	5.803292627492225	41.36390101892285	0.06020946290964025	38.67568420807298	179.0320232896652	5.462040939129476	60.398835516739446	108.55749636098982	8468.229985443959
35.nii.gz	3.419922852880481	17.90929353852078	3318754100.153673	1.9968866619750276	7.029179245901595	2.5401824169561906	26.059536183740814	12.535648921977605	4.314138670857439	14.158850600799658	0.14753469141081174	25.912001492330003	3.0924134744471754	1012.5493233757388	-0.6989506774136713	89606360704.14917	0.28287375399270626	27.691930816259447	9.95741220500975	25.28083970799581	-3.7989929920365375	2.970675698358453	1.5566866322009587	0.31206743311339885	0.88505273152323	1.7203883295269278	0.7688511552664365	0.651452651287586	0.6236661580637719	0.9621181200633815	0.8846687985934797	-0.0480761169728419	0.4017673337002877	0.46017642910004297	3.0989963748956266	0.10115682969777526	3.8162955566132153	0.20143938059507235	2.6639447503852725	1.131840582639853	5.73546651960311	199.86870559159715	0.06174504343268371	21.255200216755426	915.6623416743898	1.2043516381535744	10.334569045412419	100.6836577077541	1250.327154772938
36.nii.gz	4.803966373043387	27.15761498843356	719923963.6947755	2.7852338433880552	13.702540791276663	7.933815731461822	89.19612680807508	16.266354462840575	7.580155008742039	16.88894370495576	1.815798551729589	87.38032825634549	5.652632484050148	1016.311701425544	1.213008091530064	19437947019.758938	0.16893264636925215	92.17124129216765	17.77899583090985	358.294358798044	15.632407405611445	9.362475303230017	5.838255995386618	0.23312595513745643	1.7409337768001418	2.4473803258327127	2.785804367492598	0.5035288372526335	0.4401626555680365	0.9836427010105019	0.9175839953288224	-0.05602555530603558	0.5095871086249552	0.38897972903969386	4.110487935554817	0.03347964637220107	5.442870868414117	0.08969231990159458	3.5658189223284245	3.8001828246541582	5.72929244225328	72.1248206599713	0.1034789392539043	10.520751982775124	117.74605451936873	3.8040546799256503	17.76183644189383	36.18507890961263	689.3371592539455
37.nii.gz	16.759620631067467	19.68997110045697	4672532108.158106	0.6610894618840738	1.2967244389900117	22.750820641802555	46.90713762261445	18.082458574656904	1.2895253263133164	18.547459188245814	2.247814379577737	44.65932324303671	0.5700990969212144	1018.085362685205	-2.9685423964219084	126158366920.26886	0.8097377313642945	5.9132564474029685	15.974719702886405	2.8757699383313957	-0.5414800431388203	0.3561700186954248	0.2740051010314523	0.1287701376571992	0.17941708942632406	0.7189222485725346	0.24171445858514787	0.9231602377622801	0.9194913701608177	0.9973867480377597	0.984361203362192	-0.030248557094301236	0.16561208811553124	0.1222104363857994	3.994267161406505	0.7266252191627907	1.0555525679980469	0.8499309040962328	0.8790981141833828	0.1575437799317193	4.392276481565555	323.1162377994676	0.07167618407264144	57.40284038078022	3650.2976929902397	0.2332040682481858	15.925909494232476	443.9072759538598	7104.056344276841
38.nii.gz	5.961521672805169	25.083764362032685	544475879.7717226	2.569686447247685	9.241242140721726	4.07075456917006	52.21611796255391	14.493175197799774	5.927346538591048	13.609575849607126	0.27216255011780055	51.94395541243611	3.9939835178068015	1014.5220407724448	0.7759685086914314	14700848753.83651	0.19799457549108246	58.5686901722089	11.689180204955473	64.6934137053467	4.443670250732506	4.17628200217401	4.265587406363965	-0.01065072832561215	1.5733483455181616	2.2804472121562473	1.7878142105550023	0.509538648969619	0.4488517379897858	0.9683797650268319	0.8840096471424594	-0.033478150541955944	0.3882359924619275	0.4242765110439304	3.422185236240772	0.04572340938501561	4.904383607601348	0.10298163079154685	3.0151033115815977	2.1104673521344934	5.432439225450812	57.555765595463136	0.10880106917856926	8.814905607112612	104.73913043478261	2.360754857222494	13.91304347826087	33.400756143667294	331.0850661625709
39.nii.gz	9.589736385383123	20.89272123731512	3391313040.807446	1.9777857544196085	5.027293096852667	4.257066448090506	38.97809701363289	15.269412592066	3.4851170304348122	15.564791946974863	0.5897290058338918	38.388368007799	2.1737278579634016	1015.2803737527339	-0.09493644867602753	91565452101.80104	0.3147759167043911	22.25718245236916	13.369338014726896	14.568737480150977	-0.7035674907288227	1.884468657919123	1.549144813335832	0.09752606569691788	0.9003132538913421	1.701786094143344	0.7382542938317054	0.6394380766848744	0.6129189228626336	0.9776748433720565	0.906685355742233	-0.012320101626321335	0.20872458593458632	0.4950902571614648	3.6449186926056636	0.11471758751669622	3.7647221117065715	0.21587565295391406	2.470758228608924	0.8584033678137384	5.437251761427579	201.4340425531915	0.061226152751729934	20.367042433089125	1035.6127659574468	0.9687790208885727	13.730395136778116	90.87598784194529	1275.369300911854
4.nii.gz	3.568204659873274	13.409921271352534	1581413747.0587587	1.6585989264251786	4.379514918574452	5.956801964275636	37.553289521149566	8.774394686371132	2.899006685628248	8.768153827671686	0.30040669390437436	37.252882827245195	1.8805720486913964	1008.781821740001	0.5103682955664987	42698171170.58649	0.37191107268327345	14.984498220680377	5.386283707938417	6.2943152035955965	0.4141018866501565	1.2102085516640633	1.083537777961475	0.055360955194760746	0.7339619898764872	1.4943847425446886	0.5444581050238266	0.68318620682769	0.6666815035444048	0.9841218095263955	0.9221041767204537	-0.014757477742092778	0.2096917675029087	0.49556925300688887	2.3139757258407094	0.15533443219091303	3.188493407802407	0.281129605941749	2.154897604363226	0.5734365824063846	5.292172286838564	92.87001287001287	0.059761913043766324	21.266394359058452	577.949806949807	0.6229135920255611	5.724581724581725	102.33590733590734	501.1299871299871
40.nii.gz	9.797762963132392	23.938943387985518	6902017609.2686405	2.274604646499138	6.739120943008706	10.049756111367529	82.31774406144116	16.539577617539226	4.466813195863491	16.047376583579915	0.38965492303200955	81.92808913840915	2.854647043101621	1016.5583447515301	1.404366814585294	186354475450.2533	0.25787012547523713	38.15542112572188	14.947139779553284	69.14340542693797	5.115595726484023	3.26005254689184	2.7202395602961436	0.08998141036918796	1.1744748954841753	1.9942548913791829	1.340192702025482	0.5841141779381659	0.543981601691958	0.9910955700472812	0.938815859213303	-0.01101456764272942	0.214918133616897	0.47549359364863536	3.848643933767469	0.0725647841216933	4.436229583853888	0.14586089133422983	2.829384632078938	1.495073026796997	5.7119804460431745	458.15226830363827	0.06859593776068847	16.78301647417168	1722.314568049109	1.602679779643772	16.14732744422818	72.03248989369666	996.8067075909568
41.nii.gz	11.483214487863235	26.89748569664658	6142630217.252008	1.9792186582954419	4.337925388348015	4.852183448245095	37.52927622530751	22.15748203732157	4.46751073700886	24.443356306809616	1.2153332661595666	36.313942959147944	2.459576998356065	1022.1754728373625	-1.640693746788095	165851015865.80423	0.31896489044341253	36.77918540825774	26.87314645379384	52.18279063573691	-8.250963418513441	3.190260051246366	1.7069027729402722	0.3029000204109902	0.8160014204665091	1.7291383076232525	1.0393412986220185	0.6975938019685487	0.6749869167229356	0.9765069411267315	0.9180604280248481	-0.05137213569001023	0.4034115040871109	0.39885794840337224	5.148028198862519	0.15274810701297428	3.4510952257895866	0.2614066687196827	2.528932051716317	1.2242907060466592	5.862940304941748	282.08828031978226	0.047982357598193956	40.71011598911091	1875.1945909168226	1.6162203576977812	26.143902024153768	144.54618132335432	4597.365878550774
42.nii.gz	28.59481903156163	38.90774263232914	7567785106.934861	1.4421528596252606	2.4388304650419173	5363.974904096785	1950.5677269158318	35.04933260297733	4.237458311912251	36.74656018437126	1.6840346313061323	1948.8836922845258	1.2363914287127187	1035.3377401166026	69.01053353279862	204330197887.24124	0.5826691089728673	597.1151878849691	60.39403655873441	7228244.641911181	18988.45329822084	55.54216446320116	53.07578459549294	0.022864593906079846	0.7064682150472176	1.363795351372852	52.574987363913074	0.8335601257218036	0.8202309684491476	0.9998095908327996	0.9983794995952135	-0.08820752011758204	0.42897649421447626	0.19116437531066996	7.731565690256248	0.48309191801539897	2.3032803752510684	0.6887385990773907	1.8222150871536558	27.154487264673527	5.146371443921952	397.6501416430595	0.05632438266898859	80.92175452816409	4113.643909348442	23.98391486569991	81.04631728045325	369.6617563739377	23646.565580736544
43.nii.gz	4.623914990777258	11.707630365148304	3654419469.97463	1.3413378732400902	3.3894892994064207	4.095505505712746	22.46644570940139	8.08578657173813	2.234849346270081	7.997027170544612	0.29981229180152913	22.16663341759986	1.4418862684688065	1008.0901156670044	0.3675021591982044	98669325689.315	0.4931429495880357	8.72821755442664	4.693885200890994	2.08977286019002	0.16227863376112667	0.7368171430012656	0.6653963001888014	0.05076042716770325	0.5242737538953751	1.2779596812554734	0.3904352505647208	0.7601456031544896	0.7519460195999653	0.9757022472065393	0.9158913567150313	-0.009536729115346983	0.15070578506225205	0.412276712906943	2.162402492507993	0.27782185352659367	2.5184464130320268	0.47746134413866975	1.7934770880089768	0.3505533607975168	5.177398664901717	161.4226918798665	0.044889513870930625	47.321700294852384	1773.3420467185763	0.38900494740788494	4.885150166852058	211.35539488320356	880.4652391546163
44.nii.gz	19.279726420792493	30.893666892223113	2846931188.0638523	1.727992723402818	2.2707136476683942	8.432758676022086	35.51452487719694	27.020635272230635	3.968163351546979	29.07697483655216	1.251782346131634	34.26274253106531	1.4178995653469881	1027.039253765428	-2.468619006594952	76867142077.72401	0.4189169729405907	38.243500071125844	36.48719203833726	79.45615181750556	-10.822629939056382	2.8973162452399044	1.555162168665536	0.3010261243922675	0.6782325234089488	1.5615119524061898	1.0922362098287763	0.752351280838955	0.7371905039672059	0.9795116517497239	0.9327970826265666	-0.05858605593706106	0.39065324007378466	0.34816878468981194	6.012615440970356	0.24111916558792174	2.9149528994095872	0.43125370209042885	2.2511127544612313	1.1131196034763602	5.749928986978336	111.01704334938866	0.041132657780433	50.971962088246144	1130.6569099666542	1.6259004439639178	35.657280474249724	213.23934790663208	8125.8973693960725
45.nii.gz	5.961875028575936	14.959593611080868	2593224573.8080606	1.3430225204104098	2.5711204029750476	4.308623815227998	22.241205860726193	12.211771105571788	2.6455625386154136	13.56956912912057	1.1140343353596935	21.1271715253665	1.5146998560580929	1012.217849982413	-1.470933151742721	70017063492.81764	0.5278688084426364	12.306258340281692	8.62576517752336	4.64454460241351	-0.9660773941118375	0.9088314016770678	0.6128505347519708	0.19353383321164014	0.4318478380613572	1.2296981279128483	0.42566919661686686	0.8123609520293619	0.8021658281889128	0.9781245365648795	0.9322000290323343	-0.03529440532674359	0.2667607792279164	0.2911732208906931	2.9243285128171035	0.39009625184798574	2.2772286950836094	0.6091416111034704	1.7397065408140426	0.38042048410725976	5.261411873234616	108.53299091268273	0.0428814661843867	72.22567261961164	1336.0359541683129	0.5007935577503516	8.487949427103912	285.8289213749506	2579.793362307388
46.nii.gz	8.585212554340584	36.549107847460675	1579927777.3328633	2.4302311691437417	13.284738492063063	2.877143068474191	38.9727909245367	28.299361575125765	9.027036752365408	34.276151457356555	1.5156224034770172	37.457168521059685	6.480265974702341	1028.3556028301027	-1.1827716665582186	42658049987.98731	0.24577202159821793	115.66885625273163	45.37983387990303	422.29920042965847	-44.26463157954598	10.007434571282442	4.978829718005173	0.3355441227251393	1.4193853607889375	2.265981929110742	2.9534530478128067	0.6094511447933256	0.5700246887580386	0.94130349569163	0.8732591861540596	-0.047862049999999094	0.42173714441606386	0.36619778014712	6.64242197160345	0.11703457881627838	4.2030832538478355	0.2597072383256858	3.0256656061759135	3.7465660723219036	5.7809110116090245	87.86746987951807	0.05881356752310447	39.852776568119864	367.1834002677376	4.84748453877984	43.33065595716198	115.59170013386881	6969.073627844712
47.nii.gz	8.223737673113492	12.79698909431653	5165191289.882475	0.7503018924174891	1.4093387606581054	8.078672964233093	15.784382443960325	10.9375449668136	1.5325407954562253	11.545361159324655	0.4511789211389592	15.333203522821366	0.64698495986575	1010.9404784389016	-2.2582157375428675	139460164826.8268	0.7412358870850925	5.931122746987551	8.275476700481834	2.838262578883828	-0.9872989035751595	0.4811820694173795	0.2697587843758835	0.27909453657264227	0.18864714808744984	0.7325029051487898	0.23408830828350785	0.919117545844367	0.9137875895851183	0.9855829086306916	0.9649654360309838	-0.07059609915110071	0.27323356972197516	0.1184062800682181	2.867505450781464	0.7005134767126477	1.0992524811047564	0.8338004102576639	0.9108768785122503	0.18773521344831576	4.0284221858165	613.7973882073605	0.12144784095911368	66.29570594054336	3746.206173328057	0.2856577534060716	8.108824693312227	487.8365650969529	4372.039176889592
48.nii.gz	10.484745956978196	35.83344342999051	3181484858.324844	2.5027383852787333	10.699876442399926	3.1988905363132765	45.1377114145548	27.706868610683994	7.574049061914198	31.46365069456971	2.2673188621831026	42.8703925523717	5.1013686268310705	1027.7499079454208	-1.169229001268351	85900091174.77078	0.24409907955605642	88.4654922430299	41.429287109770584	250.252128801555	-27.86094711669101	7.947949313499918	3.7832249450019644	0.3552518517641066	1.2600224783807084	2.16455471374739	2.190667498553206	0.6165072436119627	0.5788263935697602	0.967705529759659	0.9014412014526253	-0.05908243677579263	0.4829224124718458	0.3943312462607181	6.355098994155679	0.10509607079034576	4.457547667984537	0.2687289458288351	3.1342886258703	2.93279356462547	5.996203711447482	183.71912350597609	0.060995724935583036	37.235573862143276	735.2264276228419	3.6211024648638728	40.072709163346616	105.9515272244356	5275.714143426295
49.nii.gz	6.683304875952891	16.46307440690924	854286259.1186628	1.6621445351566098	2.663658693835382	5.046145171184116	23.34106330998592	13.296896225111102	2.813845447776408	14.519784576330766	0.26725651848691323	23.073806791499006	1.4200469591737688	1013.3046773468521	-1.560660355506842	23065728996.203896	0.3681265024038462	15.769233564729065	10.62488731653323	7.530673812254156	-1.3956832299659867	1.2859519525982113	1.111698920606832	0.07145434703388147	0.7183547660293234	1.5168279874804433	0.5941192657818455	0.6966725738583263	0.680069591566758	0.9616945711472287	0.8889422242762551	-0.017409641182942318	0.2167898705925268	0.46524458009799324	3.2528433327856807	0.1735283321253287	2.992773808002137	0.2650669054222862	2.1114703412448947	0.5994127183012609	5.336836703252551	47.76201923076923	0.05740627311390532	24.1212959966716	306.28125	0.7661089473927516	10.65985576923077	115.0576923076923	1290.5132211538462
5.nii.gz	28.32661481434	41.002907073199395	5843145641.006142	1.8755042076181692	3.5977901490247604	1183.3479951470126	635.4610245411073	36.317611886234374	4.471469483557999	37.96470052851187	1.8739286688388543	633.5870958722685	1.7892410783412802	1036.391651161238	26.82596865062178	157764932307.16583	0.4113579287413496	153.46189112917818	63.64847095219472	117047.3483910171	1025.1492053233856	13.827364611428234	11.54720437706422	0.09051032923588379	0.9210226663609505	1.73634577287774	10.697047334970621	0.7180643256130436	0.7000506045815048	0.9995067009275579	0.9932617690594289	-0.043473800959969264	0.3607223071361046	0.380497618897459	7.942180166301569	0.22697521891792757	3.267705475082183	0.4301365158168221	2.421827937796109	6.343642247123112	5.589837352348278	236.89227941176472	0.043546374891868515	51.69139219290658	2237.787132352941	6.215743403979239	66.40367647058824	198.1547794117647	12892.846323529411
50.nii.gz	5.33836093919496	6.364564374621318	6769994462.519333	0.41306160613792664	0.43570856137717495	91.97188604947358	29.334585648794565	5.810090605855128	0.47601794983952855	5.9646907356156325	0.8514621518407559	28.48312349695381	0.18836535860295756	1005.810559116747	1.6088910692343872	182789850488.02197	0.8519709235211039	0.9424661846515694	3.82393581086656	0.28978822979803476	-0.11685435145965761	0.11862359465989607	0.07775712211577906	0.20614617372362234	0.07387976308559369	0.38036404783314415	0.0722812770584091	0.9634828683727594	0.9634187155540018	0.9979342966352256	0.9895033620858249	-0.07003267424988488	0.1928940727499525	0.07239271962320155	1.952873360157666	0.8394708583042575	0.553782012531819	0.9147247599213515	0.48098830257889824	0.04909517919391878	3.7299916625989287	1156.9937238493724	0.172892068716284	51.398084052864505	5701.389420203228	0.0790583424945756	3.7760011954572623	498.49432157800356	1988.4601016138672
51.nii.gz	2.0717306641067696	4.782775940547477	1635287647.2793572	0.3091235405229698	0.9960010528652496	4.142913012340958	6.397441418681323	3.7777923541101814	0.7751412352604491	4.024766746898703	0.3480750846601633	6.04936633402116	0.4624097555937447	1003.7783356816537	-1.1758619357741809	44152766476.54264	0.8952443103583765	1.0907605395463125	1.1249443017266896	0.11288834500300597	0.09963725992381987	0.11379725818487509	0.11417580635097732	-0.00186664360423845	0.11417580635097732	0.5123157031861962	0.10113006915573322	0.9429120968245114	0.9429120968245114	0.9771648387298045	0.9619413978830076	-0.0013954829065250577	0.025849753036764712	0.11417580635097732	1.0606774016340597	0.7848833985763406	0.6597377893056563	0.882234695190452	0.5455619829546793	0.05699326613396311	4.49052866640771	80.44547134935306	0.049565909642238476	41.01202864400339	1452.981515711645	0.05237784482081174	1.1663585951940851	360.7892791127542	361.82070240295747
52.nii.gz	21.62831585629309	31.080606846388577	6509108287.095095	1.6005203424114693	2.440439565808326	9.906016003903815	55.293026943643085	27.346826842401914	3.398714672596185	28.9457491012489	1.6689896082159208	53.62403733542716	1.180423609884069	1027.3626530749539	-2.643106264826156	175745923751.56757	0.4523760310722405	32.51831005604776	37.03206766865731	65.54721992254541	-9.206140437309397	2.481859776231287	1.4105937435287468	0.27425405489662347	0.6517644620952985	1.5102270354046767	0.9853006826969222	0.7529498338175012	0.739977047884589	0.9909603959370764	0.9535144027062601	-0.04385563311516521	0.33683595691480905	0.3679635348616188	6.063346044340833	0.2588277359207838	2.7671499970021705	0.44380037974033737	2.117086194196394	0.9731133799400082	5.557141316916638	258.4214366790984	0.04190391384451085	48.54497987202266	2789.802983622507	1.3897048342773612	36.52132317172045	234.6880168639533	8840.958164423544
53.nii.gz	9.066411124899247	11.18025334035146	29863814218.125977	1.0724659867216615	1.0612082887444156	18.851250802472077	16.104432847597202	10.040314213915835	0.7569430900851363	10.141028833593918	0.3637533154494136	15.740679532147789	0.4520804203467859	1010.041041922817	-2.938304964711281	806322983889.4014	0.4983710169139885	1.4700311841127416	6.643994684768294	0.8476481562906759	-0.19531105243298025	0.5767322333469544	0.4665961650194133	0.10554428788109406	0.45765964067373044	1.0296905110750763	0.25712015074042294	0.7726596003874153	0.7720638320977031	0.9727108701343702	0.9087659560101099	-0.011675669415388707	0.1530722209134935	0.44984018187125796	2.5722477691915797	0.26013103037534113	2.065821994264314	0.3578904557462786	1.5818479247273793	0.2608320995915919	5.137319338233028	1665.664639770437	0.05690105693883227	22.990237841360077	14588.814778123186	0.2736039542909019	6.805554606634099	217.83742698049397	1641.8879855156629
54.nii.gz	6.168099071092905	13.997217178973637	2707824287.0016885	1.489170769722278	4.438751182302634	3.9130181850282377	27.45760570086349	9.703700576738395	2.582036321608232	9.303822713681022	0.2970243825283567	27.160581318335133	1.8134960132210165	1009.7089463061302	0.5668843931329456	73111255749.0456	0.42060599325010894	10.593292275911123	6.022360137006252	2.7975904204867894	0.34213986267960794	0.9007924464424908	0.91077726453892	-0.005520523048010845	0.6717455159836591	1.4084622022736135	0.4594512006922092	0.7006470081708127	0.6878546709246567	0.9766247825215563	0.9081405499442242	-0.004258790097650898	0.10815642555335628	0.492706112845555	2.4545503849863834	0.1881106966489043	2.867313303727747	0.2944077066398475	1.9463079536318237	0.4528924277453527	5.09204227625724	159.40436746987953	0.06001670461968355	21.394786412215126	1117.129518072289	0.4850123385106692	6.466867469879518	123.4382530120482	651.7936746987951
55.nii.gz	8.060011888504016	22.321538483054642	1469241071.1949117	2.1995563582066495	6.386123297653956	4.442474732341538	49.71567988846281	16.101510596251735	4.296379708488763	16.65791490196379	0.5155452034827687	49.20013468498004	2.668462051533039	1016.1178485870056	-0.24632060293288455	39669508922.26262	0.2672602348032943	33.20238110019288	14.769241343251192	28.778077445611	-1.7593017507308084	2.630193468780423	2.155907966442436	0.09869829041540554	1.0747659770833295	1.883051800571267	0.9998645303826978	0.5999316463639965	0.5635372246155014	0.9800669029658645	0.909769084503906	-0.019082669904195236	0.2724655539137164	0.48375468820557954	3.8275963935418114	0.08763402014544161	4.165253869318887	0.20147559381281394	2.6866599919572454	1.1965253588057148	5.438175818581177	101.39634574841884	0.07125533784147493	18.745564906226342	380.31131412508785	1.3884743613232857	15.239634574841883	68.39704848910752	1065.6570625439213
56.nii.gz	13.381729822324377	33.00218442784487	335198725.99844444	2.12865624406023	6.606015854059951	4.000673335881652	39.90145383522398	26.657096814067636	5.915291385572552	29.54263085217366	3.2355855370379483	36.665868298186034	3.6262884891955895	1026.68595199324	-1.4268171426912208	9050365601.958	0.30655432933823823	59.24958157565863	37.18522040106267	99.88157168815421	-13.798258562910831	4.744737568028539	3.388972879039334	0.17024271553412423	1.1772442307126771	2.06662357083393	1.9756046650180752	0.6409625665225286	0.6042408389308815	0.9565179975654071	0.8897542343742508	-0.06708243365353622	0.46686287882541877	0.357956547688914	6.069983761348713	0.14696062167524718	3.7026710545939605	0.3154693544044075	2.6899257232554183	2.033427611766968	5.454224657997768	20.78616352201258	0.06536529409437918	35.148332740002374	97.48427672955975	2.4595546062260194	36.59748427672956	97.64779874213836	4576.597484276729
57.nii.gz	10.236213497733834	41.16768880152782	210878050.32514042	2.876154150762417	20.108402124445377	2.0823240135238588	46.07052236501397	29.341626678029197	10.57072565498457	34.01192875900487	3.4515118288896707	42.6190105361243	8.421895435387693	1029.4118199735265	-0.6627229203974047	5693707358.778791	0.16547561930254287	144.51068903702838	49.61320864069433	336.18455597699125	-29.28073558937833	10.59408420000466	8.180296557816465	0.12953284403256193	2.0637091260911586	2.6181467116454433	3.8799562231109297	0.5001201581200202	0.4383588203138427	0.9340974752017874	0.8495077094854359	-0.09976574997272122	0.631829693709508	0.3380652958139138	7.000464842838477	0.05797007208163502	4.898274378582806	0.14914914678669922	3.3797786674117165	4.693595189455282	5.46559179783056	23.763819095477388	0.11941617635918285	15.937072296154138	32.92964824120603	5.787126587712431	46.70854271356784	39.45226130653266	2591.241206030151
58.nii.gz	9.888793919748926	28.916471794135546	272897744.6017754	2.5717590985367544	7.6759038599335305	5.519139776358957	56.49012167024129	20.554294829655515	5.655162842358546	19.94753975026495	1.2583526793708288	55.23176899087046	3.351110312910454	1020.5853443220436	0.7057401387994683	7368239104.247936	0.217673795233378	63.37634968872581	21.552641453938485	80.92027811817152	2.767321933847754	3.9690387952116857	3.703391228262083	0.03097373947552555	1.369605944216152	2.1569591008476334	1.8225314557159051	0.5563579444896948	0.5088609764483162	0.976954986123729	0.9056954342709393	-0.08222627705370071	0.5611619443806548	0.44894218737223024	4.6349463234324935	0.0724228867809702	4.474210675754735	0.15239984070873788	2.89034338517416	1.9181075058684425	5.367537178935752	23.458015267175572	0.08953440941670066	12.84534700775013	57.030534351145036	2.6491026163976454	23.942748091603054	44.06870229007634	853.6374045801526
59.nii.gz	10.381020423654814	19.543762753715473	8184216506.214612	1.260669669390733	2.431972037408169	18.547166801149146	90.81331768765229	16.34224567552934	2.7484940367831423	17.476566560777954	0.4686058825276876	90.3447118051246	1.2370663213544133	1016.3510189354381	-1.2308173383968226	220973845667.79453	0.5973337593700723	17.833346325336016	15.100876747255445	22.141023245738	-2.3882675573471053	1.2813152351158268	0.6817952151249892	0.30354426132425344	0.37134224700458324	1.1393949369807255	0.5436311192205653	0.8517983210395368	0.8416499174531646	0.9981996676354499	0.9821038160925184	-0.0809242855366606	0.389098857756689	0.2088115696499574	3.866638944521113	0.4990190703379366	1.996656755482513	0.6997584377959488	1.6078479801232617	0.49077761256020397	5.031363893315051	422.2848668433674	0.05329860745214785	75.47605732946873	4732.675375489082	0.7246028841049603	14.718793386343556	373.2791871765745	5953.846144137322
6.nii.gz	15.054648460708092	32.295428774403085	2510695099.8365564	1.9587377275105011	3.372451200182393	6.063848846527624	38.01631690871352	27.279564878026488	5.147629671229511	29.961235763163444	1.5857014475164397	36.43061546119708	2.3122339923576676	1027.3058624119737	-2.0026053318713894	67788767695.58702	0.34819151956811395	54.030530021981534	38.988089308217	114.61710991652444	-15.757145562707299	4.030177111836728	2.6360682775577495	0.20836056699137062	0.956109686144181	1.8502942818006503	1.7209905396602905	0.6839036812653213	0.6607512727057215	0.9669871049701043	0.9088626124388328	-0.028748871338972033	0.301499081299014	0.3984924553973891	6.216032266514075	0.17930151303905448	3.356149086378543	0.3271272181062415	2.453170070745739	1.6665613473486194	5.603118806326244	125.46069777217318	0.05273673718880756	37.36227721864337	828.3476250525431	2.3528068299738445	38.15132408575032	131.9642707019756	6107.45691467003
60.nii.gz	19.135026083034973	29.75604462890466	8257483674.15259	1.5432255587039536	3.20982585447668	8.530403298746764	40.637353784245526	25.74215246623233	3.4736782393888403	27.220977113268336	0.6913607288874665	39.94599305535806	1.4965754735915753	1025.7567054749302	-2.3262409943310587	222952059202.11993	0.5221729423781719	29.855480723224588	33.08207433107911	87.97285998096271	-12.982991216649392	3.091250922131582	1.1238835918903196	0.4662421154291186	0.5392644604715974	1.4184891943767668	0.8326594170843074	0.7961882834972618	0.7828048245681741	0.9876464228147128	0.9507030231803082	-0.10435727602241268	0.5053359724225988	0.28439136447708013	5.708776083094213	0.36897084418800014	2.7010857235885584	0.5949204906193073	2.0593060398524754	1.0537836285054754	5.352783490698485	376.3491335372069	0.04795478256080618	72.97221514327784	4098.013251783894	1.2263482076892143	33.0349133537207	314.08409785932724	11236.921763506625
61.nii.gz	3.4979491333041994	9.407340744011979	484798017.2910491	0.8530314387105762	2.155768943417038	3.687324338071599	12.044023479124796	7.0834851225377164	1.618202422988071	7.5467969713572725	0.7289840590578107	11.315039420066984	1.0023015325817577	1007.0857925201401	-1.0012549934801775	13089546466.858326	0.6742791617793805	4.647489361970201	3.742477595785962	0.4918354089276128	-0.15546604514836032	0.29575059866109626	0.25530719456061707	0.07327637325809737	0.23544011819466765	0.8272305597509588	0.19968426270327352	0.885591120296991	0.8842666485392611	0.9753862225300591	0.9421333242696306	-0.023518273068071062	0.1740750696315776	0.21805642637446201	1.9319271847864299	0.5766136164966692	1.3998887963423787	0.7497910251650881	1.0987537639706906	0.13776444830542833	4.74450433837935	21.832635983263597	0.04567497067628368	64.50188196985347	322.30543933054395	0.18132123037061676	3.7343096234309625	316.89958158995813	1258.2698744769875
62.nii.gz	29.83875518698918	64.27003584700346	488857542.3553121	3.14406618196333	16.18358428456773	3.766603078513725	73.12746768436583	51.58121780805298	10.911972562842209	56.48544436960188	8.419284306896614	64.70818337746921	7.251860486736808	1051.6713076172668	-1.222919872697125	13199153643.593428	0.14868655432935443	189.481618744373	106.00547782438058	755.9132760123838	-56.70274196662762	13.498721581540567	11.55453072578437	0.081145317933791	2.3627464055856313	2.8485367637360786	5.921900378938798	0.46794518156994275	0.4044840957814485	0.9522134466680321	0.8720779142992482	-0.08073422408116428	0.6089691653734735	0.36233710957029347	10.272100226952746	0.03755700076343109	5.570736605876086	0.09323898033132832	3.619996974914114	6.263313076831235	5.703239912342185	61.65610859728507	0.13949345836489835	10.666816813742553	65.71945701357465	7.6996990233615215	103.84615384615384	27.361990950226243	3560.891402714932
7.nii.gz	4.745227935748052	14.403160238209423	1537688520.4122164	1.1533717157771655	2.748849115111783	4.089625146993368	19.645857634821052	11.467625113628005	2.7062780717274473	12.813229809514048	0.8275335065109086	18.818324128310145	1.5792430641794035	1011.473935023709	-1.4474021467359888	41517590051.129845	0.5931871010695396	12.764579343559436	8.11104533230824	4.946062365354417	-1.452237003928628	0.8600794086600303	0.4768080841674526	0.2857411780322578	0.32639263638325394	1.0469520684913491	0.36997607739334176	0.8612731510479515	0.8518452265867931	0.9747592685563207	0.9396667756047896	-0.06537870629601217	0.3336878019550001	0.2004436334511902	2.831108318571623	0.5203986428265099	1.806356427964173	0.7148334614623953	1.4549086982364612	0.3342218732068707	4.7900307473881405	86.51829673985362	0.057563737019197356	78.68659310343607	891.5602129075183	0.4794943269371658	7.830339321357285	370.18030605455755	3306.410512308716
8.nii.gz	15.894536613580453	34.21060605774403	1819820775.8892093	2.145963917310733	5.011258829049229	5.1414433435858635	48.097450406413785	28.28282945003338	5.272810625528398	30.604748053080453	2.5382432856630097	45.55920712075078	2.7669660882558618	1028.3095620612587	-1.618547066898739	49135160949.00865	0.3269105262571488	54.97808485142646	41.391801859850865	120.2508687741679	-15.43602690230834	4.3514528174618174	2.1830820474593096	0.32818714007557637	0.8722474237320387	1.8094801852327473	1.4172984864405054	0.7016044814483334	0.6776526709315849	0.9807162960800899	0.9292439504444207	-0.06985134898737615	0.4717970610098936	0.36755616459355966	6.391309569724759	0.17777250949774348	3.6740918527274156	0.37575593922838224	2.669813650770565	1.633633716230282	5.979724400681698	76.23532829750145	0.04429711115485267	56.47714310119956	562.6130156885532	2.296130683584973	40.20337013364323	186.19349215572342	8817.688553166763
9.nii.gz	14.609812030579963	20.536985583395236	1514251601.057029	1.291805014900243	2.2225068155370415	8.937803470794455	31.269396582272805	17.707518852565315	2.115945643013227	18.333244972578346	1.3990479238187812	29.870348658454024	1.0241291752126145	1017.713028905759	-2.0208939254399656	40884793228.53978	0.5583828161112057	11.215275489498932	16.53317837263097	4.778710765433278	-0.7181908427544965	0.7645223684000719	0.6584608956027989	0.07344571055461382	0.4410622764837298	1.2454494618095813	0.46379429195951466	0.8097019854823386	0.800909679256317	0.9876154933623031	0.9476789387305247	-0.019128342708794085	0.19923202754868394	0.30540143612956594	4.0628280035858575	0.397967895930118	2.170611138471055	0.6067680924139759	1.6280234797320137	0.3557458160007177	5.175744199241636	59.470588235294116	0.04067755693248572	62.651297531069815	816.3556771545827	0.4972598112511953	16.480848153214776	252.4952120383037	4075.8816689466485
[truncated: 1,599 more columns]
