# Supplementary material for: CT-based radiomics in predicting pathological response in non-small cell lung cancer patients receiving neoadjuvant immunotherapy
Source: Front Oncol. 2022 Oct 4;12:937277. doi: 10.3389/fonc.2022.937277 (PMC9577189; doi:10.3389/fonc.2022.937277)
Supplement: Supplementary file 5 [file DataSheet_5.csv]

ID	after_BMI	after_体重	after_LDH	after_白蛋白	after_CRP	after_WBC	after_L%	after_C12	方案1	方案2
1.nii.gz	23.50780533	64	156	42	2.92	8.9	0.353	0	1	1
2.nii.gz	24.97398543	60	176.5	41.9	1.18	4.2	0.21	0	1	1
3.nii.gz	19.09816117	56.5	204	42.6	4.22	4.7	0.224	0	1	1
4.nii.gz	24.05693475	72	200.7	39.2	6.43	4.9	0.268	1	1	1
5.nii.gz	24.7939537	72.5	157	38.9	6.85	5.6	0.299	0	1	1
6.nii.gz	17.26354454	47	169	39.7	4.47	5	0.228	1	1	0
7.nii.gz	19.84126984	56	163	42.7	2.36	4.2	0.271	0	2	1
8.nii.gz	25.390625	65	230	38.4	1.48	5.3	0.261	0	1	1
9.nii.gz	22.83737024	66	179	36.8	13	5.7	0.273	0	1	1
10.nii.gz	24.2568371	51	120	39.2	2.09	2.9	0.404	0	1	1
11.nii.gz	17.99816345	49	195	40.1	17.9	8	0.255	1	0	1
12.nii.gz	22.03172568	55	297	38.8	4.85	5.9	0.254	0	0	1
13.nii.gz	22.265625	57	162	37.5	0.71	6.8	0.276	1	1	0
14.nii.gz	24.76756592	65	123	37.6	0.64	3.7	0.427	0	1	0
15.nii.gz	24.50894577	70	247	42.7	0.99	4.7	0.429	0	0	0
16.nii.gz	27.10204082	83	183.8	43	2.71	5.6	0.273	0	1	1
17.nii.gz	20.76124567	60	170.1	39.8	2.23	4.5	0.268	0	1	1
18.nii.gz	26.43807082	66	224.7	44.9	2.71	5.6	0.259	1	1	1
19.nii.gz	26.98961938	78	140.5	44.3	2.64	4.2	0.426	0	1	1
20.nii.gz	23.03004535	65	204	38.2	2.3	4.2	0.185	0	1	1
21.nii.gz	27.339912	64	260.3	44	2.99	3.1	0.275	0	1	1
22.nii.gz	21.78649237	51	207.1	39.8	1.23	3.1	0.39	1	1	0
23.nii.gz	22.03856749	60	215.2	39	1.26	3.2	0.32	0	1	0
24.nii.gz	22.85714286	70	182	37.3	3.26	4.8	0.218	0	1	1
25.nii.gz	23.87543253	69	175	39.7	3.97	6.2	0.358	0	1	0
26.nii.gz	26.44897959	81	213	42.5	2.76	4.9	0.397	0	1	1
27.nii.gz	20.28479857	50	176	36.1	4.64	6.3	0.196	0	1	1
28.nii.gz	25.34435262	69	144	41.4	1.12	5.2	0.215	0	1	0
29.nii.gz	21.8299522	58	223	42.9	3.08	6.6	0.202	0	1	1
30.nii.gz	21.67125803	59	185	42	2.06	4.7	0.348	1	1	1
31.nii.gz	24.44727891	69	143	38	10.3	7.5	0.269	0	1	1
32.nii.gz	24.56747405	71	197.8	39.8	2.47	4.1	0.355	0	2	0
33.nii.gz	17.99307958	52	173	36.2	2.64	3	0.296	0	1	1
34.nii.gz	22.18934911	54	215.6	44.5	2.14	4.3	0.395	0	1	0
35.nii.gz	34.88985354	86	193	44.1	5.76	3.5	0.42	0	1	0
36.nii.gz	21.56454491	58	161.2	33.2	4.24	4.4	0.336	0	2	0
37.nii.gz	25.60553633	74	173.7	41.4	8.29	8.8	0.243	0	1	0
38.nii.gz	24.9107674	67	247	41	4.26	4.5	0.426	0	1	0
39.nii.gz	23.23345618	58	200.9	41.4	3.35	4.5	0.393	0	1	1
40.nii.gz	24.22145329	70	117	40.9	5.65	4.2	0.315	0	1	1
41.nii.gz	25	64	255	40	3	4.4	0.241	0	1	0
42.nii.gz	23.83673469	73	226.8	36.6	6.65	6.4	0.228	0	1	0
43.nii.gz	25.79591837	79	188.5	40.9	4.15	3.4	0.357	1	1	1
44.nii.gz	23.61606553	71.5	143.1	40.9	1.56	3.6	0.412	0	1	0
45.nii.gz	23.14049587	63	234.7	42.2	6.15	3.8	0.257	0	1	0
46.nii.gz	21.0076678	60	164.9	36.2	2.59	3.9	0.365	0	0	0
47.nii.gz	19.67516685	51	209	43	2.09	2.5	0.368	0	1	0
48.nii.gz	24.93372049	79	170	38.9	2.89	6.6	0.18	0	1	0
49.nii.gz	21.77384236	60	206	39.3	1.66	3.5	0.279	0	1	0
50.nii.gz	27.54867496	81.5	201	39.2	17.8	2.5	0.663	0	1	0
51.nii.gz	26.3958034	79	204.2	44.6	4.85	6.9	0.435	0	1	0
52.nii.gz	17.7154195	50	168.4	45.8	2.34	4.6	0.351	1	1	0
53.nii.gz	21.67125803	59	216	39.5	21.6	6	0.141	1	1	1
54.nii.gz	28.40054796	85	239.4	42.5	10.3	4.7	0.232	1	1	0
55.nii.gz	19.37716263	56	238	41.8	3.13	4.3	0.365	0	1	1
56.nii.gz	20.75298439	56.5	289	38.9	3.18	4.6	0.18	0	1	1
57.nii.gz	22.40005472	65.5	236.6	42.4	7.66	2.8	0.399	0	1	1
58.nii.gz	24.6097337	67	180.9	38.3	4.24	5.5	0.25	0	1	1
59.nii.gz	20.76124567	60	231	39	5.05	3.5	0.294	1	0	1
60.nii.gz	21.84700852	70	218	39.7	1.75	5.1	0.274	0	1	1
61.nii.gz	23.14255983	55.6	354.5	44.6	3.11	5.2	0.389	1	1	0
62.nii.gz	21.4532872	62	226.3	42.6	81.1	5.2	0.228	0	1	0
