# Supplementary material for: CT-based radiomics in predicting pathological response in non-small cell lung cancer patients receiving neoadjuvant immunotherapy
Source: Front Oncol. 2022 Oct 4;12:937277. doi: 10.3389/fonc.2022.937277 (PMC9577189; doi:10.3389/fonc.2022.937277)
Supplement: Supplementary file 6 [file DataSheet_6.csv]

ID	性别	年龄	类型	分化	T分期	N分期	临床分期	吸烟	肿瘤家族史	慢性病史	身高	before_体重	before_BMI	before_LDH	before_白蛋白	before_CRP	before_WBC	before_L%	before_C12
1.nii.gz	0	64	0	0	2	2	1	1	0	0	1.65	64	23.50780533	146	43.1	3.9	7.8	0.331	0
2.nii.gz	1	56	1	0	3	1	1	0	0	0	1.55	60	24.97398543	174	41.1	1.11	5.3	0.276	0
3.nii.gz	0	58	0	2	2	2	1	1	0	0	1.72	54	18.25310979	139	40.2	1.97	4.9	0.234	1
4.nii.gz	0	63	0	1	2	2	1	1	0	0	1.73	70	23.38868656	172	38.8	6.95	4.5	0.4	1
5.nii.gz	0	61	0	2	4	2	2	1	0	1	1.71	66	22.5710475	142	36.8	50.5	8.2	0.152	1
6.nii.gz	0	47	0	2	4	0	1	1	0	0	1.65	45.5	16.71258035	141	35.4	13.2	4.2	0.331	1
7.nii.gz	0	59	0	1	2	1	0	1	0	0	1.68	56	19.84126984	178.5	39.4	59.4	8.5	0.19	1
8.nii.gz	1	46	0	1	3	2	2	0	0	0	1.6	61	23.828125	341	40.4	5.25	7.1	0.21	1
9.nii.gz	0	59	1	1	2	2	1	1	0	1	1.7	67	23.183391	174	38.1	17.6	7.1	0.239	0
10.nii.gz	1	63	0	2	1	2	1	0	0	0	1.45	48	22.82996433	141.6	44.2	37.3	3.9	0.314	0
11.nii.gz	0	68	0	0	4	0	1	1	0	0	1.65	50	18.36547291	338	39	42.3	10.8	0.159	1
12.nii.gz	0	63	0	2	4	2	2	1	0	0	1.58	56	22.43230252	175	39.3	70.2	7	0.232	1
13.nii.gz	0	62	1	1	4	2	2	0	0	1	1.6	58	22.65625	191.5	41.8	16.3	7	0.211	1
14.nii.gz	1	40	1	1	3	0	0	0	0	1	1.62	65	24.76756592	96	31.4	97.6	3.7	0.307	0
15.nii.gz	0	56	0	2	3	2	2	1	0	0	1.69	66	23.10843458	261	44	15.2	5.9	0.375	1
16.nii.gz	0	58	1	0	2	2	1	1	0	0	1.75	82	26.7755102	145	45.1	2.91	4.3	0.244	0
17.nii.gz	0	58	0	1	2	1	0	1	0	0	1.7	61	21.10726644	187	37.8	2.14	6.2	0.264	1
18.nii.gz	0	49	0	2	2	2	1	1	0	0	1.58	68	27.23922448	187.9	45.1	2.6	6.3	0.299	1
19.nii.gz	0	58	0	2	2	2	1	1	0	1	1.7	75	25.95155709	139	42.5	50	7.7	0.276	1
20.nii.gz	0	55	0	2	4	2	2	1	0	0	1.68	48	17.00680272	237	37	7.28	5.4	0.146	1
21.nii.gz	1	60	1	0	2	2	1	0	0	1	1.53	61.5	26.27194669	186	43.9	2.29	4.3	0.228	0
22.nii.gz	1	68	1	1	3	2	2	0	0	0	1.53	53	22.64086462	174	41.8	2.6	4.6	0.317	1
23.nii.gz	0	58	1	1	2	0	0	0	0	1	1.65	61	22.40587695	212	35.6	26.2	3.5	0.131	0
24.nii.gz	0	64	0	1	3	1	1	1	0	0	1.75	68	22.20408163	246	37.4	3.04	4.2	0.246	1
25.nii.gz	0	45	1	0	2	0	0	1	0	0	1.7	70	24.22145329	144	40.5	10.4	8.2	0.309	0
26.nii.gz	0	34	0	0	3	0	0	1	0	0	1.75	72	23.51020408	153	37.2	34.6	6.9	0.256	0
27.nii.gz	0	63	0	2	4	0	1	1	0	0	1.57	50	20.28479857	187	34.8	13.2	6.9	0.248	1
28.nii.gz	0	58	0	2	4	2	2	1	0	0	1.65	68.5	25.16069789	147.3	37.7	2.47	7.5	0.251	0
29.nii.gz	0	57	0	2	3	1	1	1	0	0	1.63	56	21.07719523	179.8	40.3	1.16	6.8	0.129	0
30.nii.gz	0	57	0	2	3	2	2	1	0	0	1.65	57	20.93663912	134	39.3	1.86	5.1	0.31	0
31.nii.gz	0	66	0	1	4	2	2	0	0	0	1.68	74	26.21882086	155.5	40	21.9	10	0.159	1
32.nii.gz	0	64	1	0	3	1	1	1	0	0	1.7	64	22.14532872	150	39.1	16.3	8.2	0.245	1
33.nii.gz	0	60	0	1	2	2	1	1	0	0	1.7	51	17.64705882	143.7	35.7	26	4.2	0.219	0
34.nii.gz	1	54	1	1	3	1	1	0	0	0	1.56	52	21.36752137	180.3	46.2	2.14	6.3	0.322	0
35.nii.gz	1	48	1	0	2	2	1	0	0	0	1.57	83	33.67276563	167	37.9	5.15	7.2	0.176	0
36.nii.gz	0	68	0	2	2	2	1	1	0	0	1.64	57	21.19274242	146	33.9	14.98	6.2	0.232	0
37.nii.gz	0	61	0	1	2	0	0	1	0	0	1.7	71	24.56747405	191.9	44	3.9	7.1	0.273	0
38.nii.gz	0	64	1	0	2	0	0	1	0	0	1.64	60	22.30814991	185.6	36.1	26.2	7.8	0.157	1
39.nii.gz	1	46	1	1	2	2	1	0	0	0	1.58	53	21.23057202	159.9	37.8	2.12	5.3	0.327	0
40.nii.gz	0	46	0	2	4	0	1	0	0	1	1.7	67	23.183391	115.9	37.5	50	5.8	0.258	0
41.nii.gz	0	57	0	2	4	0	1	1	0	0	1.6	57	22.265625	246	40.2	151.01	11.6	0.097	0
42.nii.gz	0	57	0	1	3	2	2	1	0	0	1.75	71	23.18367347	234	35.6	28.7	9	0.138	0
43.nii.gz	0	54	0	2	3	1	1	1	1	0	1.75	76	24.81632653	175.1	40.2	37.3	8.9	0.195	1
44.nii.gz	0	69	0	2	3	1	1	1	0	0	1.74	70	23.1206236	153	36.1	1.42	5.1	0.339	0
45.nii.gz	0	66	0	1	2	2	1	1	0	0	1.65	65	23.87511478	175	39.5	15.7	4.5	0.191	1
46.nii.gz	0	64	0	1	2	2	1	0	0	0	1.69	58.5	20.4824761	153.9	41.1	15.2	7.3	0.21	1
47.nii.gz	1	52	1	0	4	0	1	0	0	0	1.61	47	18.13201651	258	38.9	9.32	4.8	0.302	1
48.nii.gz	0	69	0	0	2	1	0	1	0	1	1.78	80	25.2493372	209.9	40.1	5.17	7.9	0.152	1
49.nii.gz	0	57	0	2	2	1	0	1	0	0	1.66	57	20.68515024	187	45.1	1.46	5.3	0.188	0
50.nii.gz	0	53	0	2	2	0	0	1	0	0	1.72	83	28.05570579	202	41.2	4.4	7.3	0.405	0
51.nii.gz	0	49	0	1	2	2	1	0	0	0	1.73	76	25.39343112	158.2	42.7	5.17	7	0.381	1
52.nii.gz	0	65	0	2	3	2	2	1	0	1	1.68	45	15.94387755	205	43.4	26.2	9.3	0.207	1
53.nii.gz	0	66	0	1	4	2	2	1	0	0	1.65	60	22.03856749	191	32.6	97.6	10.3	0.085	1
54.nii.gz	0	57	0	0	2	2	1	1	0	0	1.73	79	26.3958034	132.2	38.7	1.05	6	0.216	0
55.nii.gz	0	70	0	0	4	0	1	1	0	0	1.7	50	17.30103806	169	34.7	14.98	7	0.277	0
56.nii.gz	0	68	0	2	1	0	0	1	0	0	1.65	55	20.2020202	194	37.3	3.18	5.1	0.235	0
57.nii.gz	0	70	1	0	3	2	2	1	0	1	1.71	66	22.5710475	186.4	42	3.18	5.5	0.26	1
58.nii.gz	0	51	0	1	2	1	0	1	0	0	1.65	63	23.14049587	174.2	42.8	0.39	6.7	0.322	1
59.nii.gz	0	47	0	1	4	1	1	1	0	0	1.7	55	19.03114187	224	37	9.63	5.7	0.113	1
60.nii.gz	0	59	1	0	1	2	1	1	1	1	1.79	70	21.84700852	175.9	34.5	148	11.7	0.093	1
61.nii.gz	1	69	1	1	4	0	1	0	0	1	1.55	57.9	24.09989594	186	39.7	0.45	5.5	0.374	1
62.nii.gz	0	66	0	2	1	1	0	1	0	1	1.7	65.5	22.66435986	180.9	40	0.39	6.7	0.208	1
