# Supplementary material for: CT-based radiomics in predicting pathological response in non-small cell lung cancer patients receiving neoadjuvant immunotherapy
Source: Front Oncol. 2022 Oct 4;12:937277. doi: 10.3389/fonc.2022.937277 (PMC9577189; doi:10.3389/fonc.2022.937277)
Supplement: Supplementary file 7 [file DataSheet_7.csv]

ID	label
1.nii.gz	GPR
2.nii.gz	BPR
3.nii.gz	BPR
4.nii.gz	BPR
5.nii.gz	BPR
6.nii.gz	BPR
7.nii.gz	BPR
8.nii.gz	GPR
9.nii.gz	BPR
10.nii.gz	GPR
11.nii.gz	GPR
12.nii.gz	GPR
13.nii.gz	GPR
14.nii.gz	BPR
15.nii.gz	BPR
16.nii.gz	GPR
17.nii.gz	GPR
18.nii.gz	GPR
19.nii.gz	GPR
20.nii.gz	GPR
21.nii.gz	BPR
22.nii.gz	BPR
23.nii.gz	BPR
24.nii.gz	GPR
25.nii.gz	GPR
26.nii.gz	GPR
27.nii.gz	BPR
28.nii.gz	GPR
29.nii.gz	GPR
30.nii.gz	GPR
31.nii.gz	GPR
32.nii.gz	GPR
33.nii.gz	GPR
34.nii.gz	BPR
35.nii.gz	GPR
36.nii.gz	GPR
37.nii.gz	BPR
38.nii.gz	GPR
39.nii.gz	BPR
40.nii.gz	GPR
41.nii.gz	GPR
42.nii.gz	GPR
43.nii.gz	GPR
44.nii.gz	GPR
45.nii.gz	GPR
46.nii.gz	GPR
47.nii.gz	BPR
48.nii.gz	GPR
49.nii.gz	GPR
50.nii.gz	GPR
51.nii.gz	GPR
52.nii.gz	GPR
53.nii.gz	BPR
54.nii.gz	BPR
55.nii.gz	GPR
56.nii.gz	GPR
57.nii.gz	GPR
58.nii.gz	BPR
59.nii.gz	BPR
60.nii.gz	GPR
61.nii.gz	BPR
62.nii.gz	BPR
